# Supplementary material for: Symbiont type and environmental factors affect transcriptome‐wide gene expression in the coral Montipora capitata
Source: Ecol Evol. 2018 Dec 27;9(1):378–92. doi: 10.1002/ece3.4756 (PMC6341978; doi:10.1002/ece3.4756)
Supplement: Supplementary file 2 [file ECE3-9-378-s002.xlsx]

## Sheet: Table S3
Transcript	logFC	AveExpr	adj.P	kTotal	kWithin	kOut	M2	M3	M6	M17	Module	Color
c100862_g1_i1	-5.7269	-0.0403	0.0002	4.831	2.215	2.616	-0.599	-0.689	-0.712	-0.486	3	brown
c228379_g4_i5	1.465	5.1118	0.0002	31.368	23.268	8.1	0.812	0.81	0.703	0.696	2	blue
c239763_g2_i4	-1.8602	3.8337	0.0012	4.327	2.736	1.59	-0.507	-0.68	-0.689	-0.688	3	brown
c205942_g2_i1	7.0971	1.1347	0.0023	16.917	10.764	6.153	0.624	0.898	0.581	0.635	3	brown
c236352_g2_i1	-4.5357	-0.5758	0.0061	NA	NA	NA	NA	NA	NA	NA	NA	NA
c237747_g10_i1	2.7397	3.426	0.0061	25.398	7.907	17.491	0.761	0.837	0.745	0.5	3	brown
c224072_g3_i2	5.6701	1.4452	0.0068	21.228	15.801	5.428	0.806	0.76	0.631	0.787	2	blue
c212190_g6_i4	-3.3936	1.6063	0.0072	5.814	2.586	3.228	-0.565	-0.676	-0.88	-0.54	6	red
c236635_g2_i2	4.1898	-0.6269	0.0072	NA	NA	NA	NA	NA	NA	NA	NA	NA
c237958_g1_i1	1.3244	4.5554	0.0072	18.205	12.152	6.053	0.767	0.675	0.732	0.783	2	blue
c231791_g3_i1	-3.9189	3.2801	0.0079	3.437	2.448	0.989	-0.361	-0.686	-0.429	-0.78	3	brown
c234538_g3_i5	-4.3655	-0.6835	0.0079	2.499	1.773	0.725	-0.31	-0.65	-0.49	-0.562	3	brown
c236011_g3_i8	4.706	2.2617	0.0079	18.654	11.152	7.502	0.631	0.897	0.697	0.667	3	brown
c242898_g1_i1	1.8156	5.2452	0.0079	17.338	13.544	3.794	0.798	0.74	0.751	0.759	2	blue
c239055_g1_i2	2.698	3.2686	0.0081	NA	NA	NA	NA	NA	NA	NA	NA	NA
c238302_g3_i7	-1.6708	3.7771	0.0088	1.074	0.415	0.659	-0.489	-0.612	-0.634	-0.444	2	blue
c240622_g2_i3	-1.2985	3.0142	0.0089	1.109	0.7	0.409	-0.347	-0.69	-0.639	-0.458	3	brown
c212417_g6_i1	-4.7422	1.5321	0.009	10.615	6.79	3.825	-0.641	-0.596	-0.965	-0.49	6	red
c236635_g2_i1	3.4989	-1.0189	0.0113	NA	NA	NA	NA	NA	NA	NA	NA	NA
c240651_g3_i4	5.0352	1.3875	0.0113	10.942	7.228	3.714	0.568	0.829	0.644	0.673	3	brown
c241099_g2_i1	2.8496	3.5256	0.0113	8.596	4.855	3.742	0.564	0.718	0.662	0.711	3	brown
c235802_g1_i1	-3.8858	1.6753	0.0121	11.329	5.247	6.082	-0.661	-0.821	-0.595	-0.76	3	brown
c229351_g6_i1	0.7681	6.0666	0.0133	47.198	35.515	11.682	0.835	0.861	0.628	0.638	2	blue
c243490_g1_i1	1.364	5.5058	0.0135	19.284	7.998	11.286	0.706	0.85	0.489	0.619	3	brown
c231005_g2_i2	4.8265	0.732	0.0145	NA	NA	NA	NA	NA	NA	NA	NA	NA
c236635_g2_i4	3.7679	-0.6185	0.0147	NA	NA	NA	NA	NA	NA	NA	NA	NA
c216763_g2_i4	1.0556	3.6245	0.0151	17.751	7.7	10.052	0.702	0.77	0.67	0.768	3	brown
c223629_g2_i2	-4.0995	4.1786	0.0151	11.59	6.237	5.353	-0.623	-0.823	-0.669	-0.641	3	brown
c232308_g7_i4	3.9506	1.1476	0.0151	12.833	2.402	10.431	0.646	0.616	0.794	0.757	3	brown
c236143_g2_i2	-1.5662	3.384	0.0151	3.836	1.526	2.31	-0.551	-0.636	-0.761	-0.512	3	brown
c240009_g4_i1	0.6762	7.5134	0.0151	13.436	7.523	5.913	0.705	0.775	0.68	0.663	2	blue
c240716_g3_i2	-1.2785	2.3956	0.0151	16.236	8.14	8.096	-0.667	-0.852	-0.452	-0.659	3	brown
c241299_g1_i6	0.7611	6.0601	0.0151	30.001	6.974	23.028	0.723	0.76	0.761	0.667	3	brown
c243471_g1_i3	-1.5144	5.1348	0.0151	4.344	0.774	3.57	-0.604	-0.616	-0.828	-0.491	3	brown
c244225_g1_i1	1.0823	6.8337	0.0151	25.18	12.052	13.127	0.716	0.912	0.582	0.733	3	brown
c212328_g2_i6	2.6242	2.5563	0.0162	19.504	17.646	1.858	0.841	0.57	0.559	0.862	2	blue
c239055_g1_i1	2.16	2.8072	0.0162	NA	NA	NA	NA	NA	NA	NA	NA	NA
c219771_g3_i2	3.4766	-0.0109	0.0176	2.863	1.449	1.414	0.543	0.648	0.521	0.534	3	brown
c239409_g1_i2	-0.9637	9.7044	0.0176	1.383	0.577	0.806	-0.219	-0.611	-0.508	-0.296	3	brown
c212958_g3_i1	-3.2176	-1.1173	0.0185	NA	NA	NA	NA	NA	NA	NA	NA	NA
c223143_g6_i10	-1.2024	3.95	0.0185	17.363	11.72	5.642	-0.745	-0.822	-0.514	-0.706	2	blue
c222416_g1_i3	-1.2837	4.0556	0.0189	10.83	4.058	6.772	-0.626	-0.836	-0.558	-0.673	2	blue
c233635_g6_i3	-1.2647	2.8439	0.0191	3.718	2.344	1.373	-0.464	-0.739	-0.279	-0.655	3	brown
c236011_g3_i2	3.917	5.8512	0.021	8.007	5.196	2.811	0.481	0.807	0.606	0.63	3	brown
c242376_g2_i1	1.8893	3.4288	0.021	19.973	1.647	18.326	0.744	0.741	0.718	0.527	6	red
c218421_g4_i7	1.4903	3.5147	0.023	40.071	29.615	10.456	0.828	0.854	0.714	0.651	2	blue
c213754_g2_i1	0.7621	8.7188	0.0241	44.905	42.479	2.427	0.893	0.692	0.669	0.646	2	blue
c232308_g7_i2	2.3821	1.1311	0.0255	NA	NA	NA	NA	NA	NA	NA	NA	NA
c232781_g1_i1	-1.1096	3.6509	0.0255	NA	NA	NA	NA	NA	NA	NA	NA	NA
c239055_g2_i1	1.9734	2.2799	0.0255	7.204	5.813	1.391	0.742	0.63	0.624	0.509	2	blue
c243643_g1_i1	1.2365	6.4838	0.0255	38.535	34.852	3.683	0.843	0.732	0.564	0.722	2	blue
c231234_g3_i1	-3.5708	-0.7644	0.0266	NA	NA	NA	NA	NA	NA	NA	NA	NA
c217556_g1_i1	1.0175	10.5256	0.0283	6.539	3.195	3.344	0.622	0.761	0.519	0.693	2	blue
c221259_g2_i9	-2.807	-0.7462	0.0283	NA	NA	NA	NA	NA	NA	NA	NA	NA
c223815_g1_i1	2.3806	2.6271	0.0283	NA	NA	NA	NA	NA	NA	NA	NA	NA
c229102_g1_i2	3.7884	0.5506	0.0283	NA	NA	NA	NA	NA	NA	NA	NA	NA
c237474_g2_i1	0.9894	7.3134	0.0283	16.977	9.758	7.219	0.722	0.833	0.606	0.667	2	blue
c241105_g3_i1	0.6686	8.7472	0.0283	25.395	15.173	10.222	0.61	0.913	0.687	0.561	3	brown
c231544_g2_i2	1.0262	5.0694	0.0291	35.12	31.308	3.812	0.871	0.668	0.78	0.68	2	blue
c111229_g1_i1	-2.6968	-1.6443	0.0296	NA	NA	NA	NA	NA	NA	NA	NA	NA
c209372_g1_i1	-1.6643	1.7355	0.0296	8.293	3.557	4.736	-0.482	-0.73	-0.698	-0.366	3	brown
c214091_g2_i1	-1.7997	4.7035	0.0296	18.778	14.369	4.409	-0.572	-0.931	-0.52	-0.607	3	brown
c217435_g1_i1	-1.0244	3.3071	0.0296	NA	NA	NA	NA	NA	NA	NA	NA	NA
c222943_g1_i1	4.2262	6.6739	0.0296	7.969	2.931	5.038	0.624	0.63	0.605	0.7	3	brown
c225338_g2_i2	-1.0252	1.9001	0.0296	NA	NA	NA	NA	NA	NA	NA	NA	NA
c225385_g2_i1	0.7448	9.6292	0.0296	17.026	6.235	10.791	0.698	0.825	0.664	0.474	3	brown
c230333_g3_i5	-0.7848	4.4448	0.0296	0.605	0.136	0.469	-0.205	-0.387	-0.388	-0.311	0	grey
c234667_g4_i1	1.3747	2.1912	0.0296	38.147	30.335	7.811	0.854	0.806	0.68	0.743	2	blue
c239454_g4_i4	-2.2871	4.4932	0.0296	3.964	1.129	2.835	-0.457	-0.764	-0.561	-0.525	10	purple
c239816_g8_i1	-0.7224	6.0901	0.0296	0.838	0.327	0.511	-0.127	-0.438	-0.069	-0.177	0	grey
c219114_g3_i5	-1.2242	3.9622	0.0297	2.957	0.833	2.125	-0.562	-0.638	-0.513	-0.82	17	grey60
c241634_g4_i1	-2.178	3.1964	0.0297	5.246	2.499	2.748	-0.578	-0.679	-0.385	-0.747	3	brown
c233712_g1_i1	-0.8205	4.0035	0.0315	2.228	1.284	0.944	-0.299	-0.523	-0.005	-0.354	1	turquoise
c235217_g1_i1	-4.0393	1.084	0.0315	4.522	1.415	3.107	-0.678	-0.645	-0.489	-0.642	3	brown
c243773_g1_i2	-0.8205	6.7832	0.0315	2.327	0.877	1.449	-0.411	-0.603	-0.012	-0.38	3	brown
c234833_g2_i3	2.9178	6.3589	0.0316	12.716	5.736	6.979	0.647	0.828	0.493	0.67	3	brown
c243643_g1_i3	1.4295	6.6316	0.0327	23.731	20.685	3.046	0.791	0.695	0.548	0.694	2	blue
c161959_g2_i1	-1.9888	5.3688	0.0328	11.177	9.814	1.363	-0.39	-0.835	-0.396	-0.391	3	brown
c230991_g1_i1	1.3115	5.0879	0.0329	47.019	40.946	6.073	0.89	0.749	0.651	0.547	2	blue
c239816_g8_i5	-0.6361	6.0723	0.0329	0.76	0.331	0.429	-0.165	-0.454	-0.148	-0.262	0	grey
c242222_g2_i4	2.5466	5.9913	0.0336	33.54	22.397	11.143	0.692	0.907	0.591	0.441	3	brown
c230744_g1_i3	-0.9632	3.0347	0.0341	3.63	2.508	1.122	-0.199	-0.657	-0.165	-0.216	3	brown
c241704_g1_i3	3.2738	0.7475	0.0341	20.837	14.572	6.265	0.775	0.643	0.805	0.778	2	blue
c169761_g1_i1	5.3826	0.1757	0.0351	1.709	1.091	0.618	0.588	0.437	0.684	0.618	2	blue
c207636_g1_i1	-1.2844	5.4721	0.0356	3.098	0.96	2.139	-0.591	-0.491	-0.602	-0.293	0	grey
c215136_g6_i1	3.9411	-0.41	0.0356	NA	NA	NA	NA	NA	NA	NA	NA	NA
c215406_g1_i2	3.5837	0.9476	0.0356	6.79	3.85	2.939	0.612	0.719	0.663	0.746	3	brown
c216784_g1_i1	-0.9728	5.2547	0.0356	2.073	1.259	0.814	-0.381	-0.494	-0.299	-0.349	1	turquoise
c220142_g1_i3	-0.9223	5.4538	0.0356	1.653	0.936	0.717	-0.356	-0.557	-0.181	-0.454	1	turquoise
c222416_g1_i1	-0.9654	4.3324	0.0356	9.041	5.676	3.366	-0.439	-0.785	-0.269	-0.476	3	brown
c227186_g4_i4	-1.8947	2.1185	0.0356	1.297	0.899	0.398	-0.197	-0.565	-0.383	-0.297	3	brown
c232719_g4_i1	0.7978	4.8192	0.0356	45.525	43.111	2.413	0.895	0.7	0.621	0.743	2	blue
c234687_g3_i2	-1.873	4.1752	0.0356	2.953	2.067	0.887	-0.426	-0.773	-0.571	-0.505	3	brown
c236843_g1_i8	1.047	4.6203	0.0356	51.66	48.619	3.041	0.872	0.707	0.607	0.617	2	blue
c240159_g1_i1	-2.9116	-0.8655	0.0356	NA	NA	NA	NA	NA	NA	NA	NA	NA
c241931_g1_i5	-3.1889	0.1675	0.0356	NA	NA	NA	NA	NA	NA	NA	NA	NA
c242700_g1_i1	3.6554	3.351	0.0356	11.572	5.05	6.523	0.626	0.706	0.738	0.783	3	brown
c223603_g1_i1	-1.1278	4.0345	0.0363	2.012	0.35	1.663	-0.491	-0.639	-0.491	-0.591	0	grey
c239671_g3_i10	3.9587	2.491	0.0363	9.182	5.482	3.7	0.603	0.763	0.736	0.67	3	brown
c234163_g1_i3	-2.965	0.4977	0.0378	5.44	3.169	2.271	-0.47	-0.735	-0.699	-0.744	3	brown
c156319_g2_i1	3.0753	-0.7556	0.0379	NA	NA	NA	NA	NA	NA	NA	NA	NA
c217854_g5_i1	-0.589	5.7682	0.0379	5.872	4.189	1.683	-0.402	-0.468	-0.234	-0.29	1	turquoise
c230891_g2_i8	1.9131	2.0773	0.0379	9.836	3.328	6.509	0.703	0.749	0.684	0.707	3	brown
c237753_g2_i2	-1.4977	3.5398	0.0387	18.394	16.887	1.507	-0.815	-0.645	-0.581	-0.745	2	blue
c207180_g1_i1	-4.147	-0.2211	0.039	NA	NA	NA	NA	NA	NA	NA	NA	NA
c221117_g1_i2	-1.0425	3.4901	0.039	3.802	2.906	0.896	-0.411	-0.809	-0.433	-0.555	3	brown
c225701_g1_i2	1.7702	7.1754	0.039	23.068	12.352	10.716	0.694	0.902	0.482	0.707	3	brown
c238612_g2_i2	2.1508	6.542	0.039	11.904	6.025	5.879	0.561	0.694	0.935	0.56	6	red
c239763_g2_i3	-1.8324	3.8726	0.039	1.928	0.544	1.384	-0.348	-0.676	-0.31	-0.791	17	grey60
c233424_g6_i6	-0.9766	4.8801	0.0391	1.067	0.321	0.746	-0.505	-0.573	-0.426	-0.31	0	grey
c236843_g1_i9	0.6354	4.3007	0.0393	34.948	30.672	4.276	0.864	0.692	0.73	0.714	2	blue
c240275_g1_i5	-1.3654	5.0489	0.0393	0.796	0.092	0.705	-0.439	-0.481	-0.185	-0.247	16	lightcyan
c242933_g2_i1	1.1222	3.8515	0.0393	7.322	5.001	2.321	0.698	0.583	0.615	0.444	2	blue
c222100_g1_i2	2.4105	0.5142	0.0407	NA	NA	NA	NA	NA	NA	NA	NA	NA
c231543_g1_i2	1.2034	3.541	0.0407	54.501	46.996	7.505	0.886	0.825	0.556	0.609	2	blue
c238859_g1_i1	1.1958	2.5758	0.0407	11.823	4.533	7.289	0.7	0.79	0.71	0.669	3	brown
c231154_g1_i5	-2.1058	3.4166	0.0422	5.724	1.772	3.952	-0.345	-0.778	-0.493	-0.225	10	purple
c238990_g2_i2	-1.6717	2.0439	0.0422	3.959	1.198	2.761	-0.447	-0.639	-0.753	-0.538	3	brown
c215924_g3_i1	-4.76	5.5092	0.0437	19.644	16.486	3.158	-0.369	-0.846	-0.336	-0.269	3	brown
c225854_g1_i4	0.8692	7.2104	0.0437	23.79	21.666	2.124	0.835	0.729	0.676	0.597	2	blue
c64261_g1_i1	2.8162	-1.4152	0.0438	NA	NA	NA	NA	NA	NA	NA	NA	NA
c196534_g2_i2	-1.6615	4.9925	0.0449	7.322	3.879	3.443	-0.633	-0.713	-0.541	-0.46	3	brown
c209294_g1_i1	-1.96	-0.0116	0.0449	NA	NA	NA	NA	NA	NA	NA	NA	NA
c221137_g1_i1	2.0866	1.0164	0.0449	36.514	15.864	20.65	0.747	0.907	0.603	0.48	3	brown
c223597_g3_i2	-1.3683	4.4053	0.0449	1.322	0.676	0.646	-0.565	-0.42	-0.813	-0.524	6	red
c225648_g2_i3	2.0497	5.4291	0.0449	2.429	1.208	1.221	0.304	0.54	0.539	0.6	3	brown
c226293_g2_i4	-3.3889	-0.3443	0.0449	NA	NA	NA	NA	NA	NA	NA	NA	NA
c231201_g1_i8	-4.1642	3.5071	0.0449	2.584	2.056	0.528	-0.2	-0.673	-0.134	-0.613	3	brown
c233502_g5_i2	-0.6733	5.1839	0.0449	0.115	0.068	0.047	-0.267	-0.308	-0.324	-0.471	0	grey
c241099_g2_i9	2.7014	0.5132	0.0449	4.453	2.328	2.124	0.572	0.687	0.618	0.691	3	brown
c243566_g1_i3	1.3389	2.713	0.0449	12.693	8.003	4.69	0.71	0.816	0.56	0.653	2	blue
c184844_g1_i1	-0.8746	4.2606	0.0465	1.448	0.249	1.199	-0.389	-0.612	-0.271	-0.297	10	purple
c211288_g3_i1	3.2562	0.6405	0.0465	NA	NA	NA	NA	NA	NA	NA	NA	NA
c220126_g1_i4	0.8683	6.4548	0.0465	33.634	30.825	2.809	0.867	0.69	0.699	0.823	2	blue
c239148_g1_i1	4.0882	3.3203	0.0465	7.378	4.531	2.847	0.555	0.761	0.676	0.428	3	brown
c244127_g1_i2	0.773	6.0598	0.0465	47.988	40.153	7.835	0.89	0.647	0.619	0.677	2	blue
c214817_g2_i1	-0.6514	3.9148	0.0466	4.025	2.096	1.93	-0.106	-0.557	-0.175	-0.32	1	turquoise
c237497_g1_i1	1.2094	2.7277	0.0466	14.447	10.404	4.043	0.734	0.763	0.56	0.648	2	blue
c215736_g2_i1	-0.612	4.5642	0.0472	1.568	0.552	1.016	-0.472	-0.678	-0.3	-0.423	3	brown
c233342_g3_i9	0.8049	4.2556	0.0472	18.981	16.04	2.941	0.81	0.656	0.818	0.698	2	blue
c235268_g1_i4	-2.093	2.0685	0.0472	NA	NA	NA	NA	NA	NA	NA	NA	NA
c206556_g1_i2	-1.0181	10.1758	0.0482	13.573	6.444	7.129	-0.436	-0.716	-0.121	-0.405	3	brown
c224455_g1_i1	-0.9757	3.5372	0.0482	3.397	2.955	0.442	-0.266	-0.393	-0.073	-0.246	1	turquoise
c234515_g5_i6	-1.8981	3.2583	0.0482	11.335	8.697	2.638	-0.753	-0.742	-0.533	-0.777	2	blue
c242802_g6_i1	-2.0198	3.0316	0.0482	1.411	0.493	0.918	-0.415	-0.553	-0.237	-0.435	2	blue
c225147_g1_i2	1.1292	3.2688	0.0487	11.831	8.459	3.371	0.521	0.885	0.532	0.486	3	brown
c231415_g2_i1	0.6014	8.6699	0.0487	19.633	16.677	2.957	0.793	0.746	0.577	0.593	2	blue
c241634_g4_i5	-2.086	1.6888	0.0487	5.739	2.581	3.158	-0.63	-0.649	-0.44	-0.776	3	brown
c236989_g1_i7	1.3014	3.415	0.0488	8.245	3.741	4.503	0.608	0.67	0.508	0.804	2	blue
c241625_g2_i1	0.6476	6.4256	0.0488	22.411	6.674	15.737	0.733	0.783	0.728	0.602	3	brown
c221905_g1_i1	-3.4995	0.2674	0.049	NA	NA	NA	NA	NA	NA	NA	NA	NA
c215860_g3_i2	1.7649	2.9181	0.05	12.698	6.168	6.53	0.642	0.716	0.712	0.831	3	brown
c234848_g2_i2	1.3576	3.0485	0.05	26.332	15.538	10.793	0.758	0.89	0.561	0.734	2	blue
c238196_g2_i3	0.71	5.448	0.05	42.438	31.217	11.221	0.831	0.868	0.674	0.587	2	blue
c232926_g3_i1	1.1817	3.3789	0.0505	9.552	7.716	1.836	0.748	0.634	0.547	0.544	2	blue
c238948_g1_i3	-1.6796	2.0517	0.0505	NA	NA	NA	NA	NA	NA	NA	NA	NA
c239244_g2_i4	-0.8644	5.0659	0.0505	0.787	0.288	0.499	-0.472	-0.417	-0.364	-0.497	0	grey
c232618_g3_i2	1.2795	5.0918	0.0508	25.541	21.983	3.558	0.851	0.653	0.719	0.673	2	blue
c244350_g5_i1	-1.467	3.5808	0.0509	NA	NA	NA	NA	NA	NA	NA	NA	NA
c213781_g1_i2	0.6035	5.6792	0.0511	26.219	16.205	10.014	0.773	0.799	0.853	0.606	2	blue
c214452_g3_i2	-1.1281	3.3509	0.0511	1.634	0.945	0.69	-0.492	-0.699	-0.236	-0.392	3	brown
c216784_g1_i4	-0.9166	4.5143	0.0511	2.532	1.983	0.549	-0.406	-0.417	-0.208	-0.333	1	turquoise
c217693_g3_i2	-0.777	5.3924	0.0511	3.726	2.609	1.117	-0.619	-0.579	-0.389	-0.48	2	blue
c225614_g4_i1	-0.9147	3.1287	0.0511	1.832	1.227	0.605	-0.252	-0.4	-0.271	-0.383	1	turquoise
c226320_g1_i3	5.9109	3.3426	0.0511	6.839	5.196	1.642	0.487	0.753	0.405	0.463	3	brown
c231005_g2_i6	3.7827	0.7694	0.0511	NA	NA	NA	NA	NA	NA	NA	NA	NA
c236176_g3_i3	1.7637	2.4211	0.0511	NA	NA	NA	NA	NA	NA	NA	NA	NA
c239039_g1_i1	-0.5791	3.1554	0.0511	0.426	0.125	0.301	-0.19	-0.452	-0.303	-0.421	0	grey
c235147_g4_i1	2.2923	-0.3845	0.0523	NA	NA	NA	NA	NA	NA	NA	NA	NA
c236318_g4_i4	-0.8	4.2562	0.0523	0.717	0.417	0.3	-0.243	-0.328	-0.054	-0.464	0	grey
c239234_g2_i1	-1.2333	1.8912	0.0523	2.13	1.441	0.688	-0.568	-0.531	-0.594	-0.371	2	blue
c241596_g2_i1	-3.3226	0.1951	0.0523	NA	NA	NA	NA	NA	NA	NA	NA	NA
c236204_g1_i4	1.2677	3.9216	0.0524	12.723	4.974	7.749	0.699	0.715	0.634	0.811	3	brown
c213997_g2_i2	2.6822	0.4934	0.054	NA	NA	NA	NA	NA	NA	NA	NA	NA
c228908_g5_i1	1.8961	3.39	0.054	17.112	6.77	10.342	0.722	0.814	0.783	0.532	3	brown
c225451_g3_i5	2.8047	1.7546	0.0543	4.19	2.335	1.855	0.59	0.702	0.369	0.603	2	blue
c227689_g2_i6	-2.6369	1.2827	0.0543	7.67	3.423	4.247	-0.628	-0.79	-0.619	-0.689	3	brown
c241874_g1_i7	1.1647	6.1846	0.0543	47.395	34.523	12.872	0.849	0.654	0.874	0.657	2	blue
c224534_g1_i4	0.8034	4.0645	0.0544	69.102	61.608	7.493	0.919	0.73	0.773	0.658	2	blue
c226814_g5_i4	-3.211	-0.491	0.0544	NA	NA	NA	NA	NA	NA	NA	NA	NA
c226978_g9_i3	-0.5724	7.7486	0.0544	14.363	13.182	1.18	-0.412	-0.359	-0.207	-0.258	1	turquoise
c228612_g2_i1	-0.7908	4.8549	0.0544	1.324	0.625	0.7	-0.351	-0.603	-0.424	-0.75	3	brown
c235907_g2_i1	1.7339	2.1563	0.0544	NA	NA	NA	NA	NA	NA	NA	NA	NA
c241252_g2_i3	-0.7933	6.5262	0.0544	1.366	0.666	0.7	-0.209	-0.536	-0.743	-0.385	6	red
c239648_g3_i3	2.9368	4.1898	0.0547	22.62	19.112	3.509	0.573	0.912	0.428	0.515	3	brown
c232134_g4_i1	-0.9638	5.209	0.0548	2.437	0.864	1.573	-0.382	-0.601	-0.605	-0.27	8	pink
c233657_g2_i1	3.4677	3.3909	0.0548	24.424	21.228	3.196	0.826	0.72	0.51	0.6	2	blue
c240942_g2_i8	-1.1042	6.7394	0.0548	4.417	3.133	1.284	-0.252	-0.709	-0.441	-0.262	10	purple
c210726_g1_i2	-1.2696	4.1214	0.0552	14.238	13.39	0.847	-0.796	-0.475	-0.451	-0.586	2	blue
c234257_g2_i2	0.8389	4.3284	0.0554	36.267	18.408	17.859	0.709	0.933	0.599	0.455	3	brown
c213044_g1_i2	-2.8742	1.8716	0.0555	NA	NA	NA	NA	NA	NA	NA	NA	NA
c228729_g1_i2	-2.3421	0.675	0.0562	NA	NA	NA	NA	NA	NA	NA	NA	NA
c230611_g1_i2	2.0809	1.6337	0.0562	12.378	6.849	5.529	0.625	0.804	0.552	0.625	3	brown
c209659_g1_i1	0.6891	4.0206	0.0568	42.72	30.002	12.718	0.828	0.877	0.668	0.503	2	blue
c222735_g1_i2	-2.1243	0.5998	0.0568	NA	NA	NA	NA	NA	NA	NA	NA	NA
c224567_g6_i2	-3.0486	4.2185	0.0568	6.606	1.637	4.969	-0.585	-0.693	-0.807	-0.486	6	red
c231682_g1_i6	0.8789	2.7778	0.0568	8.487	1.742	6.745	0.618	0.677	0.625	0.636	1	turquoise
c232813_g3_i2	-0.7075	6.6701	0.0568	2.337	1.365	0.972	-0.552	-0.433	-0.408	-0.647	1	turquoise
c238797_g3_i2	-2.3836	0.7099	0.0568	NA	NA	NA	NA	NA	NA	NA	NA	NA
c240571_g1_i1	-1.322	1.5558	0.0568	NA	NA	NA	NA	NA	NA	NA	NA	NA
c230056_g1_i5	-1.0066	4.0966	0.057	5.493	1.729	3.764	-0.34	-0.716	-0.192	-0.323	10	purple
c218362_g1_i1	0.9394	6.8229	0.0571	68.705	60.083	8.622	0.899	0.839	0.607	0.53	2	blue
c232594_g2_i1	1.0678	4.1581	0.0571	7.931	4.636	3.295	0.57	0.801	0.459	0.539	3	brown
c236415_g4_i1	2.3478	2.2774	0.0571	21.858	8.482	13.376	0.675	0.806	0.737	0.579	3	brown
c239466_g2_i4	0.7778	3.7139	0.0571	35.24	28.501	6.739	0.819	0.818	0.558	0.671	2	blue
c214817_g2_i3	-0.718	4.6529	0.0574	4.769	3.716	1.053	-0.371	-0.453	-0.308	-0.399	1	turquoise
c220971_g4_i2	1.3426	4.6843	0.0574	20.015	19.112	0.904	0.838	0.54	0.621	0.782	2	blue
c226475_g2_i1	-0.4605	4.3484	0.0574	1.276	0.992	0.284	-0.164	-0.433	-0.147	-0.396	1	turquoise
c231005_g2_i4	4.516	0.7995	0.0574	NA	NA	NA	NA	NA	NA	NA	NA	NA
c239621_g1_i1	0.9537	2.0349	0.0574	NA	NA	NA	NA	NA	NA	NA	NA	NA
c240621_g3_i2	-0.7059	5.7408	0.0574	3.192	1.417	1.775	-0.5	-0.523	-0.467	-0.567	1	turquoise
c222420_g4_i3	-1.088	2.4376	0.0583	NA	NA	NA	NA	NA	NA	NA	NA	NA
c228512_g1_i1	-0.5083	5.508	0.0583	6.149	4.479	1.67	-0.253	-0.496	-0.18	-0.354	1	turquoise
c229548_g3_i4	-1.043	3.5455	0.0601	3.012	2.101	0.911	-0.412	-0.751	-0.018	-0.535	3	brown
c233914_g2_i2	-0.7066	5.3698	0.0601	13.5	11.082	2.418	-0.518	-0.366	-0.037	-0.513	1	turquoise
c236203_g5_i4	-1.5832	1.9676	0.0601	NA	NA	NA	NA	NA	NA	NA	NA	NA
c240382_g1_i2	2.541	4.2226	0.0601	23.161	12.383	10.778	0.718	0.884	0.598	0.633	2	blue
c242847_g1_i2	1.3139	3.071	0.0601	30.121	28.826	1.295	0.848	0.647	0.557	0.703	2	blue
c243660_g1_i3	2.2964	0.9837	0.0601	5.783	1.699	4.084	0.672	0.672	0.727	0.442	3	brown
c216163_g1_i10	0.7811	4.0839	0.0604	59.077	52.349	6.727	0.868	0.794	0.633	0.578	2	blue
c240510_g4_i5	1.135	3.1846	0.0604	4.29	1.26	3.03	0.586	0.675	0.743	0.3	2	blue
c230568_g3_i9	1.73	1.1834	0.0605	8.751	4.561	4.19	0.595	0.81	0.56	0.559	3	brown
c236204_g1_i1	2.1785	2.3659	0.0605	NA	NA	NA	NA	NA	NA	NA	NA	NA
c196534_g2_i1	-1.6345	4.5314	0.0606	4.609	2.497	2.112	-0.595	-0.696	-0.458	-0.515	3	brown
c216531_g1_i5	0.6226	4.5652	0.0606	18.804	7.361	11.443	0.723	0.855	0.65	0.702	3	brown
c218340_g2_i1	-1.2228	5.0087	0.0606	2.014	0.711	1.303	-0.421	-0.552	-0.369	-0.305	3	brown
c223859_g1_i6	-2.204	2.2392	0.0606	6.015	5.2	0.815	-0.278	-0.795	-0.169	-0.325	3	brown
c224848_g3_i5	0.7604	4.4555	0.0606	10.89	7.057	3.832	0.74	0.78	0.495	0.451	2	blue
c225701_g1_i1	2.1572	8.423	0.0606	9.705	4.334	5.371	0.592	0.806	0.474	0.751	3	brown
c225782_g2_i1	-0.6295	5.097	0.0606	2.477	0.582	1.895	-0.151	-0.496	-0.116	-0.061	3	brown
c230278_g2_i3	2.6137	4.1906	0.0606	14.846	6.026	8.82	0.649	0.882	0.551	0.545	2	blue
c238815_g3_i6	1.1055	6.0537	0.0606	21.252	13.391	7.861	0.722	0.87	0.428	0.599	2	blue
c239648_g3_i1	1.4925	3.6547	0.0606	30.815	20.622	10.193	0.649	0.908	0.523	0.4	3	brown
c239891_g1_i12	-4.5416	2.993	0.0606	7.142	4.142	3	-0.504	-0.579	-0.885	-0.422	6	red
c240223_g1_i2	0.506	5.953	0.0606	51.949	45.694	6.255	0.897	0.769	0.707	0.634	2	blue
c221925_g1_i3	-0.5141	7.6066	0.0608	5.087	3.825	1.262	-0.301	-0.484	-0.252	-0.397	1	turquoise
c207724_g3_i1	-0.809	3.1755	0.0609	1.005	0.373	0.633	-0.332	-0.657	-0.357	-0.571	0	grey
c228379_g4_i2	0.4803	6.0279	0.0609	83.667	75.119	8.548	0.925	0.803	0.681	0.618	2	blue
c211965_g3_i2	-0.7821	3.6827	0.061	0.718	0.311	0.407	-0.408	-0.401	-0.218	-0.319	0	grey
c228729_g1_i1	-1.7553	1.3773	0.0621	NA	NA	NA	NA	NA	NA	NA	NA	NA
c220126_g1_i2	0.8431	3.9793	0.0624	7.79	2.26	5.53	0.671	0.642	0.784	0.793	3	brown
c230833_g1_i6	-2.9271	0.8227	0.0624	NA	NA	NA	NA	NA	NA	NA	NA	NA
c226127_g3_i4	-0.4834	6.3343	0.0626	0.332	0.094	0.239	-0.122	-0.321	-0.081	-0.577	0	grey
c244257_g1_i1	-0.8057	6.99	0.0633	1.571	0.304	1.267	-0.502	-0.512	-0.064	-0.566	3	brown
c216874_g1_i3	2.6409	1.9823	0.0638	9.256	2.003	7.253	0.741	0.571	0.605	0.919	17	grey60
c235530_g1_i3	-0.477	6.3115	0.0638	2.702	2.48	0.221	-0.193	-0.248	-0.163	-0.334	1	turquoise
c236352_g2_i9	-1.4901	1.3323	0.0638	NA	NA	NA	NA	NA	NA	NA	NA	NA
c243660_g1_i1	1.7256	2.2136	0.0638	4.921	1.472	3.449	0.614	0.661	0.812	0.453	3	brown
c244264_g3_i1	0.8653	7.9851	0.0638	33.58	22.007	11.573	0.681	0.939	0.487	0.52	3	brown
c233925_g2_i1	1.3436	1.3791	0.064	NA	NA	NA	NA	NA	NA	NA	NA	NA
c238302_g3_i5	-1.5259	3.3126	0.064	1.721	1.177	0.544	-0.535	-0.491	-0.569	-0.532	2	blue
c240998_g1_i4	1.5245	3.3339	0.0644	5.427	2.081	3.346	0.445	0.677	0.615	0.579	3	brown
c235112_g2_i8	2.7173	-0.9992	0.0647	NA	NA	NA	NA	NA	NA	NA	NA	NA
c230611_g1_i9	3.1522	-0.4041	0.0649	13.809	9.501	4.308	0.644	0.837	0.554	0.44	3	brown
c240995_g3_i1	0.7815	6.3177	0.0649	8.863	4.812	4.051	0.639	0.723	0.649	0.741	2	blue
c240382_g1_i9	1.7373	5.2197	0.0656	27.95	23.21	4.739	0.785	0.81	0.61	0.528	2	blue
c244048_g1_i1	1.6605	7.156	0.0668	11.592	7.524	4.068	0.613	0.791	0.399	0.372	2	blue
c229560_g1_i5	-0.6832	3.1148	0.0673	0.606	0.046	0.56	-0.291	-0.423	-0.009	-0.46	0	grey
c233251_g1_i2	-1.9592	0.2201	0.0673	NA	NA	NA	NA	NA	NA	NA	NA	NA
c234562_g2_i1	-2.3711	0.2117	0.0673	7.183	6	1.183	-0.317	-0.824	-0.286	-0.466	3	brown
c218857_g3_i1	-0.8957	4.1093	0.0677	0.382	0.14	0.243	-0.05	-0.475	-0.083	-0.346	0	grey
c232166_g1_i1	-0.6005	4.8348	0.0677	1.631	1.523	0.108	0.084	-0.19	0.019	-0.165	1	turquoise
c241417_g1_i2	-2.6149	-0.5717	0.0677	NA	NA	NA	NA	NA	NA	NA	NA	NA
c244240_g1_i1	1.6507	8.3303	0.0677	9.863	8.09	1.773	0.761	0.488	0.484	0.82	2	blue
c237550_g1_i2	0.8159	6.7651	0.0681	103.199	97.082	6.117	0.939	0.767	0.527	0.661	2	blue
c236843_g1_i7	0.9492	4.0382	0.0684	77.159	75.273	1.885	0.932	0.65	0.554	0.762	2	blue
c215128_g5_i1	2.361	-0.366	0.0685	4.245	2.236	2.009	0.532	0.636	0.667	0.71	3	brown
c220474_g1_i1	-0.6255	3.6613	0.0685	2.599	1.51	1.089	-0.263	-0.639	-0.026	-0.496	3	brown
c234710_g2_i1	-3.3746	0.4577	0.0685	NA	NA	NA	NA	NA	NA	NA	NA	NA
c237215_g1_i1	0.6582	8.1451	0.0685	62.403	10.37	52.033	0.858	0.867	0.622	0.584	3	brown
c233883_g2_i2	2.7779	0.5344	0.0696	NA	NA	NA	NA	NA	NA	NA	NA	NA
c236947_g7_i1	1.6018	1.4151	0.0696	NA	NA	NA	NA	NA	NA	NA	NA	NA
c214499_g2_i1	-0.9018	5.4929	0.0697	2.253	0.74	1.513	-0.399	-0.556	-0.482	-0.17	3	brown
c233847_g4_i8	2.6877	5.2126	0.0698	7.462	4.877	2.585	0.533	0.81	0.373	0.706	3	brown
c240488_g1_i6	0.7677	6.0356	0.0698	38.663	29.565	9.097	0.861	0.559	0.66	0.513	2	blue
c205012_g1_i1	-1.2198	5.2861	0.0702	3.504	2.77	0.734	-0.374	-0.492	-0.187	-0.64	1	turquoise
c216201_g2_i2	1.2028	5.4608	0.0702	10.008	6.349	3.659	0.685	0.68	0.548	0.841	2	blue
c234806_g1_i1	3.6964	3.2364	0.0702	30.892	23.894	6.997	0.817	0.796	0.547	0.561	2	blue
c235642_g1_i1	-0.9693	4.1251	0.0702	1.541	0.213	1.328	-0.563	-0.525	-0.116	-0.767	17	grey60
c238789_g1_i1	1.2911	3.967	0.0702	4.902	3.417	1.485	0.447	0.735	0.655	0.656	3	brown
c239671_g3_i1	3.7195	0.355	0.0702	NA	NA	NA	NA	NA	NA	NA	NA	NA
c234865_g4_i1	2.3309	-0.7147	0.0703	NA	NA	NA	NA	NA	NA	NA	NA	NA
c235927_g3_i2	0.8486	5.2508	0.0709	21.324	8.052	13.272	0.615	0.91	0.352	0.545	2	blue
c225236_g1_i1	-0.5499	7.34	0.071	18.441	17.46	0.981	-0.476	-0.355	-0.106	-0.5	1	turquoise
c236927_g4_i1	-0.4561	4.3278	0.071	1.784	1.459	0.325	-0.003	-0.267	-0.053	-0.015	1	turquoise
c241492_g6_i1	4.0825	-0.6694	0.071	12.491	2.481	10.01	0.648	0.62	0.846	0.476	6	red
c244225_g1_i5	1.3058	4.983	0.071	15.767	4.254	11.513	0.771	0.792	0.432	0.657	3	brown
c191894_g1_i1	-0.7668	5.6248	0.0722	0.51	0.046	0.463	-0.468	-0.333	-0.541	-0.115	0	grey
c216717_g3_i3	1.7053	2.1179	0.0722	6.326	3.106	3.22	0.616	0.714	0.521	0.4	3	brown
c214499_g2_i2	-0.6534	6.2002	0.0723	55.802	54.948	0.853	-0.852	-0.568	-0.505	-0.56	2	blue
c229261_g2_i4	-1.9391	2.2914	0.0723	5.348	4.202	1.145	-0.732	-0.444	-0.693	-0.799	2	blue
c239314_g1_i1	-0.553	5.1988	0.0723	1.111	0.36	0.751	-0.079	-0.387	-0.398	-0.418	8	pink
c240378_g2_i4	0.6337	5.7027	0.0723	41.789	33.295	8.494	0.83	0.773	0.554	0.516	2	blue
c240510_g4_i3	0.8913	2.519	0.0723	12.705	1.625	11.08	0.713	0.757	0.791	0.429	6	red
c240794_g1_i2	-0.7804	7.6928	0.0723	1.907	1.348	0.559	-0.315	-0.311	-0.259	-0.044	1	turquoise
c241874_g1_i8	1.054	8.768	0.0723	9.367	4.858	4.509	0.645	0.537	0.932	0.385	6	red
c242376_g1_i1	1.9273	1.4621	0.0723	18.876	1.277	17.6	0.805	0.631	0.742	0.512	6	red
c228285_g2_i2	-1.0462	4.3117	0.0725	4.404	1.009	3.395	-0.189	-0.558	0.076	-0.443	3	brown
c243979_g1_i1	-0.5293	5.7544	0.0725	1.369	0.465	0.905	-0.42	-0.393	-0.131	-0.258	5	green
c220936_g1_i1	-1.0844	5.1672	0.0728	2.27	0.42	1.85	-0.498	-0.497	-0.574	-0.711	3	brown
c236075_g1_i5	-1.3172	0.723	0.0728	NA	NA	NA	NA	NA	NA	NA	NA	NA
c237043_g2_i3	-0.6364	4.684	0.0728	0.496	0.228	0.268	-0.23	-0.358	-0.41	-0.577	0	grey
c242304_g2_i4	1.6925	4.4319	0.0728	7.329	4.897	2.432	0.649	0.614	0.67	0.678	2	blue
c242873_g1_i1	0.5284	4.7482	0.0728	21.888	12.191	9.697	0.744	0.694	0.697	0.465	2	blue
c235376_g2_i7	-1.0292	3.0612	0.0729	4.717	3.63	1.087	-0.497	-0.831	-0.363	-0.666	3	brown
c224821_g1_i1	0.4333	5.1128	0.073	50.015	36.049	13.966	0.853	0.722	0.687	0.704	2	blue
c225605_g1_i3	0.8988	2.6453	0.0744	19.278	13.467	5.811	0.76	0.828	0.473	0.749	2	blue
c234667_g4_i2	0.9265	3.3786	0.0744	59.51	57.119	2.39	0.916	0.702	0.594	0.759	2	blue
c240028_g2_i3	1.3616	4.2662	0.0744	10.17	6.188	3.982	0.667	0.777	0.599	0.633	2	blue
c241105_g3_i4	0.3759	8.4468	0.0744	37.796	13.385	24.412	0.746	0.765	0.698	0.566	1	turquoise
c241384_g3_i7	-2.4096	1.538	0.0744	1.961	0.808	1.154	-0.185	-0.642	-0.457	-0.494	3	brown
c212129_g1_i1	-0.5226	5.8525	0.0745	7.969	6.135	1.833	-0.428	-0.539	-0.259	-0.433	1	turquoise
c225761_g6_i1	-0.4831	7.6716	0.0758	0.805	0.086	0.719	0.14	-0.444	-0.121	-0.014	0	grey
c216745_g2_i2	-0.3253	7.3855	0.0781	3.745	3.269	0.476	0.124	-0.197	0.128	0.071	1	turquoise
c209696_g5_i6	-2.7396	-0.5174	0.0789	1.512	0.747	0.764	-0.464	-0.579	-0.436	-0.52	2	blue
c221711_g1_i1	-0.6422	6.9934	0.0789	13.704	12.951	0.752	-0.302	-0.386	-0.182	-0.274	1	turquoise
c234421_g4_i9	0.646	7.0923	0.0789	13.517	2.798	10.72	0.74	0.741	0.725	0.526	3	brown
c236774_g5_i2	-1.4133	3.7034	0.0789	1.191	0.441	0.75	-0.432	-0.544	-0.576	-0.251	3	brown
c238110_g3_i3	0.9986	6.3559	0.0789	6.191	4.515	1.677	0.72	0.429	0.78	0.689	2	blue
c241352_g2_i4	-1.4431	2.5249	0.0789	NA	NA	NA	NA	NA	NA	NA	NA	NA
c241874_g1_i11	1.404	7.9477	0.0789	15.258	8.487	6.77	0.699	0.52	0.976	0.492	6	red
c242427_g2_i2	1.5428	1.3354	0.0789	NA	NA	NA	NA	NA	NA	NA	NA	NA
c242966_g4_i8	1.2021	2.6416	0.0789	12.982	8.51	4.471	0.73	0.736	0.48	0.765	2	blue
c243502_g2_i2	-0.8609	5.303	0.0789	1.933	0.619	1.314	-0.369	-0.567	-0.704	-0.58	3	brown
c243566_g1_i1	1.2176	5.8778	0.0789	15.151	4.479	10.672	0.751	0.796	0.503	0.62	3	brown
c244472_g1_i3	-0.6491	7.2288	0.0789	0.877	0.402	0.475	-0.376	-0.345	-0.455	-0.619	0	grey
c226973_g2_i1	2.2914	1.94	0.079	16.675	11.195	5.481	0.721	0.752	0.368	0.514	2	blue
c167770_g1_i2	-0.7988	6.1607	0.0793	1.474	0.111	1.363	-0.379	-0.555	-0.172	-0.441	0	grey
c243798_g1_i2	1.6108	3.6337	0.0793	NA	NA	NA	NA	NA	NA	NA	NA	NA
c239828_g1_i10	-1.7774	2.2421	0.0795	NA	NA	NA	NA	NA	NA	NA	NA	NA
c230590_g1_i2	0.6549	3.9922	0.0798	11.804	10.248	1.557	0.794	0.506	0.76	0.733	2	blue
c214583_g1_i2	0.8177	4.6173	0.0803	15.389	9.123	6.266	0.618	0.869	0.459	0.39	3	brown
c225236_g1_i2	-0.5579	9.6702	0.0803	36.894	35.896	0.998	-0.445	-0.241	-0.061	-0.442	1	turquoise
c237690_g1_i1	0.6248	6.0304	0.0803	26.062	10.977	15.085	0.613	0.824	0.644	0.544	3	brown
c225749_g1_i1	0.5231	6.1201	0.0805	60.07	51.088	8.982	0.885	0.846	0.574	0.651	2	blue
c230914_g2_i3	1.8871	5.3544	0.0809	27.114	17.556	9.558	0.67	0.869	0.41	0.576	3	brown
c226320_g1_i2	5.4508	3.0714	0.0812	5.422	4.369	1.053	0.416	0.708	0.3	0.426	3	brown
c207567_g4_i2	2.7099	0.8635	0.0814	3.612	2.347	1.264	0.343	0.653	0.567	0.684	3	brown
c224463_g4_i2	0.5223	4.4918	0.0814	46.156	40.17	5.986	0.891	0.729	0.667	0.584	2	blue
c229917_g4_i4	-0.5732	5.9077	0.0814	0.405	0.177	0.228	-0.31	-0.218	-0.289	-0.357	0	grey
c237490_g5_i6	0.6891	6.8889	0.0814	24.743	14.763	9.981	0.69	0.894	0.632	0.478	3	brown
c238495_g2_i2	-0.547	5.0275	0.0814	1.611	0.719	0.893	-0.177	-0.557	-0.361	-0.253	3	brown
c239856_g2_i2	-0.4843	9.0188	0.0814	1.467	0.667	0.8	-0.463	-0.407	-0.071	-0.349	1	turquoise
c240886_g1_i1	1.5447	5.1272	0.0814	34.166	32.069	2.097	0.821	0.667	0.466	0.651	2	blue
c242213_g3_i4	0.9035	4.0163	0.0814	11.448	6.935	4.513	0.702	0.831	0.407	0.604	2	blue
c242273_g4_i1	1.295	2.9018	0.0814	16.181	9.529	6.652	0.634	0.881	0.63	0.555	3	brown
c244033_g2_i1	0.7271	5.1528	0.0814	7.849	4.537	3.312	0.638	0.7	0.703	0.742	2	blue
c192275_g1_i1	-1.0131	3.0415	0.0817	0.53	0.051	0.479	-0.257	-0.539	-0.175	-0.196	0	grey
c211644_g2_i1	-3.6597	2.4276	0.0817	6.854	3.061	3.794	-0.076	-0.644	0.013	0.105	10	purple
c223610_g4_i2	-2.3375	3.2403	0.0817	7.926	3.331	4.595	-0.257	-0.754	-0.212	-0.026	10	purple
c232094_g2_i6	1.4829	1.5014	0.0817	33.76	30.161	3.598	0.877	0.619	0.846	0.513	2	blue
c234135_g3_i2	0.6046	5.3161	0.0817	19.783	8.655	11.129	0.618	0.819	0.676	0.627	3	brown
c236009_g2_i4	-1.4058	2.6129	0.0817	3.277	0.896	2.381	-0.253	-0.769	-0.29	-0.347	10	purple
c240855_g3_i2	0.5588	5.8753	0.0817	107.506	102.955	4.551	0.961	0.714	0.712	0.612	2	blue
c241417_g1_i1	-2.1341	-0.1997	0.0817	NA	NA	NA	NA	NA	NA	NA	NA	NA
c244493_g2_i1	2.3655	0.6003	0.0817	NA	NA	NA	NA	NA	NA	NA	NA	NA
c218038_g1_i2	0.5335	6.844	0.0822	138.477	133.045	5.431	0.989	0.669	0.679	0.655	2	blue
c226044_g1_i4	0.5696	3.7931	0.0822	50.804	40.492	10.312	0.868	0.761	0.849	0.667	2	blue
c228304_g6_i7	-1.0331	3.6558	0.0822	6.414	4.35	2.064	-0.666	-0.42	-0.383	-0.744	2	blue
c232208_g2_i2	-1.8476	1.2304	0.0822	NA	NA	NA	NA	NA	NA	NA	NA	NA
c233232_g3_i1	1.2933	1.7751	0.0822	NA	NA	NA	NA	NA	NA	NA	NA	NA
c240624_g2_i1	0.4772	4.9366	0.0822	63.087	53.041	10.046	0.899	0.672	0.731	0.587	2	blue
c235718_g1_i8	-0.9102	2.4833	0.0824	1.534	0.381	1.153	-0.285	-0.372	-0.512	-0.682	6	red
c244381_g2_i1	1.5474	3.8441	0.0824	5.101	0.23	4.87	0.683	0.543	0.461	0.302	6	red
c222878_g2_i5	0.5367	5.9585	0.0829	48.536	12.011	36.525	0.836	0.883	0.586	0.615	3	brown
c233737_g8_i2	0.5505	5.0448	0.0829	65.442	61.576	3.866	0.922	0.673	0.619	0.684	2	blue
c239671_g3_i12	3.2537	2.7149	0.0829	6.102	3.85	2.252	0.548	0.707	0.679	0.626	3	brown
c241124_g1_i7	-0.5183	7.7883	0.0829	3.272	2.669	0.604	-0.051	-0.276	0.128	-0.348	1	turquoise
c243652_g1_i1	0.8442	6.1209	0.0829	6.621	4.893	1.729	0.704	0.643	0.66	0.67	2	blue
c201568_g1_i1	-1.5956	1.5493	0.0837	NA	NA	NA	NA	NA	NA	NA	NA	NA
c214167_g1_i1	0.9658	5.1279	0.0837	33.076	5.194	27.882	0.833	0.819	0.671	0.658	3	brown
c235718_g1_i1	-0.8887	2.963	0.0837	0.618	0.161	0.458	-0.431	-0.346	-0.56	-0.612	2	blue
c212693_g1_i1	0.7348	4.4853	0.0841	51.9	41.747	10.153	0.85	0.865	0.586	0.614	2	blue
c218712_g3_i1	1.4197	4.203	0.0844	12.511	7.776	4.735	0.511	0.842	0.652	0.475	3	brown
c230707_g4_i1	0.6148	3.4529	0.0844	23.972	13.205	10.768	0.74	0.882	0.457	0.586	2	blue
c238545_g4_i3	0.4032	6.1983	0.0844	26.593	19.425	7.168	0.798	0.796	0.733	0.691	2	blue
c221455_g2_i7	3.7633	2.0719	0.0852	3.512	0.585	2.927	0.674	0.55	0.431	0.586	3	brown
c225385_g2_i2	0.7028	10.0759	0.0852	7.903	5.02	2.883	0.509	0.793	0.564	0.281	3	brown
c234538_g3_i3	-1.4323	1.4832	0.0852	NA	NA	NA	NA	NA	NA	NA	NA	NA
c235376_g2_i1	-0.6834	5.2728	0.0852	6.305	5.539	0.766	-0.138	-0.476	0.097	-0.114	1	turquoise
c238554_g1_i4	0.6831	7.3036	0.0852	27.111	17.014	10.097	0.742	0.887	0.59	0.594	2	blue
c239464_g2_i1	0.4342	6.2544	0.0855	33.429	13.404	20.025	0.652	0.853	0.749	0.615	3	brown
c231229_g1_i3	-1.9688	0.1267	0.0859	NA	NA	NA	NA	NA	NA	NA	NA	NA
c244212_g1_i5	1.461	5.298	0.0859	29.036	20.354	8.682	0.633	0.923	0.354	0.517	3	brown
c215820_g1_i1	0.6339	5.6819	0.0866	17.175	15.166	2.009	0.829	0.582	0.636	0.517	2	blue
c220405_g5_i3	0.4691	5.3674	0.0866	38.682	34.937	3.745	0.883	0.744	0.58	0.69	2	blue
c221287_g4_i1	-0.3858	5.3225	0.0866	2.299	1.879	0.42	0.056	-0.371	0.191	-0.124	1	turquoise
c225841_g5_i6	-0.5973	3.832	0.0866	14.055	13.662	0.394	-0.097	-0.329	0.101	-0.342	1	turquoise
c226333_g10_i1	0.3706	5.8365	0.0866	24.949	18.271	6.677	0.813	0.697	0.603	0.589	2	blue
c229245_g1_i9	1.1262	3.0291	0.0866	NA	NA	NA	NA	NA	NA	NA	NA	NA
c230798_g1_i2	-2.3518	0.4612	0.0866	NA	NA	NA	NA	NA	NA	NA	NA	NA
c231005_g2_i5	3.8167	1.0574	0.0866	NA	NA	NA	NA	NA	NA	NA	NA	NA
c241105_g3_i3	1.0919	7.3703	0.0866	21.537	15.143	6.394	0.623	0.897	0.413	0.549	3	brown
c242146_g1_i10	1.1641	3.3292	0.0866	15.669	11.533	4.136	0.74	0.763	0.55	0.589	2	blue
c228124_g2_i9	0.5992	3.2173	0.0867	12.425	5.247	7.179	0.634	0.738	0.691	0.776	3	brown
c215258_g3_i5	-1.0048	4.6745	0.0868	3.667	2.807	0.861	-0.497	-0.41	-0.302	-0.547	1	turquoise
c223856_g1_i2	-1.4579	3.2318	0.0868	0.898	0.391	0.508	-0.317	-0.333	-0.383	-0.233	0	grey
c231996_g3_i3	0.3869	5.6496	0.0868	68.849	59.312	9.538	0.901	0.753	0.693	0.586	2	blue
c232326_g3_i3	0.9613	4.3109	0.0868	30.268	20.645	9.624	0.761	0.823	0.551	0.395	2	blue
c232701_g4_i4	1.1158	3.1759	0.0868	5.985	4.777	1.208	0.433	0.855	0.384	0.613	3	brown
c242415_g1_i1	-1.2349	1.9487	0.0868	NA	NA	NA	NA	NA	NA	NA	NA	NA
c243808_g1_i1	-1.2932	3.3666	0.0868	NA	NA	NA	NA	NA	NA	NA	NA	NA
c217046_g2_i2	0.3649	7.1331	0.0871	39.415	25.119	14.296	0.806	0.855	0.735	0.625	2	blue
c233378_g3_i4	0.8678	3.8331	0.0871	14.236	4.252	9.985	0.714	0.795	0.491	0.73	3	brown
c234766_g1_i6	0.4156	5.5999	0.0871	22.547	10.204	12.344	0.721	0.672	0.742	0.517	1	turquoise
c237067_g2_i3	1.436	1.2607	0.0871	NA	NA	NA	NA	NA	NA	NA	NA	NA
c210724_g2_i1	0.9562	8.2848	0.0881	42.847	33.995	8.852	0.609	0.957	0.438	0.405	3	brown
c224463_g4_i7	0.6069	3.8946	0.0893	15.232	3.413	11.819	0.767	0.59	0.683	0.379	5	green
c229623_g1_i7	-0.5937	5.1482	0.0893	5.173	5.028	0.145	-0.303	-0.146	-0.181	-0.435	1	turquoise
c238250_g1_i1	0.3817	5.6274	0.0893	23.667	18.306	5.361	0.807	0.73	0.696	0.675	2	blue
c243083_g3_i2	1.4361	5.9632	0.0893	13.209	9.421	3.787	0.724	0.63	0.651	0.688	2	blue
c228312_g4_i1	-0.8331	3.6056	0.0894	1.821	1.297	0.524	-0.276	-0.594	-0.061	-0.61	3	brown
c229133_g1_i2	-2.6529	4.2211	0.0894	5.808	3.614	2.194	-0.503	-0.553	-0.888	-0.296	6	red
c231067_g1_i1	-0.9457	7.8206	0.0894	1.511	1.031	0.48	-0.57	-0.346	-0.285	-0.274	2	blue
c238920_g1_i5	1.8591	4.6861	0.0894	NA	NA	NA	NA	NA	NA	NA	NA	NA
c223114_g1_i10	-0.624	5.1767	0.0896	4.639	3.959	0.68	-0.296	-0.368	-0.018	-0.324	1	turquoise
c210803_g4_i1	0.6276	5.6876	0.0898	23.719	8.512	15.207	0.757	0.875	0.554	0.677	3	brown
c225844_g2_i3	-0.6752	7.9279	0.0898	5.835	2.777	3.057	-0.491	-0.617	-0.155	-0.434	1	turquoise
c237770_g3_i1	0.4523	5.3443	0.0898	35.476	25.38	10.096	0.82	0.832	0.736	0.568	2	blue
c235704_g2_i1	0.464	7.8365	0.09	49.798	38.634	11.164	0.854	0.822	0.731	0.488	2	blue
c221455_g2_i6	2.9183	0.6115	0.0905	4.957	3.899	1.057	0.708	0.507	0.54	0.202	2	blue
c221524_g4_i1	-3.0163	8.8894	0.0905	1.725	1.049	0.676	-0.281	-0.517	-0.206	-0.583	20	royalblue
c207877_g2_i1	-1.0442	4.5988	0.0906	0.492	0.11	0.382	-0.142	-0.401	-0.182	-0.465	0	grey
c219166_g4_i1	0.7321	3.6264	0.0906	15.063	11.556	3.507	0.789	0.613	0.804	0.727	2	blue
c225125_g1_i1	-0.8254	4.1642	0.0906	2.223	1.562	0.661	-0.607	-0.547	-0.309	-0.732	2	blue
c228908_g5_i3	1.1069	8.1744	0.0906	42.725	13.713	29.012	0.8	0.848	0.518	0.581	3	brown
c233011_g1_i2	-4.4757	2.7556	0.0906	8.729	6.664	2.065	-0.044	-0.681	0.061	-0.256	3	brown
c214714_g4_i1	-0.4555	9.2272	0.0909	19.322	18.376	0.946	-0.095	-0.355	0.047	-0.064	1	turquoise
c219160_g4_i1	0.4992	5.9528	0.0909	61.407	51.93	9.477	0.893	0.84	0.638	0.649	2	blue
c221524_g4_i5	-2.9645	8.7166	0.0909	1.809	1.072	0.737	-0.306	-0.503	-0.214	-0.6	20	royalblue
c230438_g3_i2	0.8624	3.4175	0.0909	4.514	1.756	2.758	0.607	0.622	0.556	0.664	3	brown
c233424_g6_i3	-1.0644	2.0633	0.0909	NA	NA	NA	NA	NA	NA	NA	NA	NA
c236102_g4_i3	-2.7999	1.3523	0.0909	NA	NA	NA	NA	NA	NA	NA	NA	NA
c242420_g1_i1	0.7688	3.9832	0.0909	31.954	30.702	1.251	0.85	0.6	0.53	0.693	2	blue
c206588_g1_i1	-1.5992	1.4138	0.091	3.072	2.126	0.946	-0.598	-0.47	-0.558	-0.523	2	blue
c212104_g4_i1	1.6796	3.06	0.091	11.914	5.653	6.262	0.621	0.835	0.379	0.418	2	blue
c219401_g2_i1	2.2088	1.316	0.091	11.495	9.712	1.783	0.758	0.616	0.624	0.821	2	blue
c222577_g2_i6	0.4956	4.1154	0.091	43.055	40.006	3.049	0.896	0.688	0.701	0.619	2	blue
c223225_g1_i1	-1.0939	3.3112	0.091	6.632	1.913	4.719	-0.445	-0.576	-0.637	-0.691	3	brown
c224758_g3_i2	0.5352	5.6276	0.091	100.154	95.475	4.679	0.955	0.678	0.583	0.668	2	blue
c238002_g8_i1	-3.9289	-1.548	0.091	7.575	4.854	2.721	-0.545	-0.593	-0.506	-0.867	17	grey60
c218345_g3_i8	1.2706	2.5204	0.0917	52.784	49.325	3.458	0.913	0.474	0.588	0.73	2	blue
c243935_g1_i3	0.433	4.9787	0.0918	68.831	59.441	9.39	0.926	0.626	0.636	0.664	2	blue
c240022_g4_i3	-0.723	4.4261	0.0919	3.626	0.378	3.249	-0.097	-0.475	-0.212	-0.289	0	grey
c234260_g1_i11	-1.1285	1.9772	0.092	1.255	0.35	0.905	-0.212	-0.453	-0.484	-0.252	8	pink
c219763_g5_i3	0.7677	6.2829	0.0925	21.11	16.642	4.468	0.542	0.941	0.613	0.487	3	brown
c240914_g3_i1	1.0531	6.3142	0.0925	6.785	2.145	4.64	0.667	0.644	0.49	0.913	17	grey60
c244101_g2_i1	0.9956	7.362	0.0925	96.536	92.69	3.846	0.905	0.743	0.522	0.576	2	blue
c142336_g1_i1	-1.7253	-0.4072	0.0926	NA	NA	NA	NA	NA	NA	NA	NA	NA
c210929_g2_i3	-0.8118	4.3401	0.0926	1.11	0.302	0.808	-0.198	-0.454	-0.629	-0.592	6	red
c214242_g4_i1	0.8194	4.0275	0.0926	7.592	3.947	3.644	0.6	0.795	0.33	0.545	2	blue
c230611_g1_i1	3.3462	4.0266	0.0926	35.433	22.958	12.474	0.678	0.872	0.458	0.478	3	brown
c234515_g5_i4	-1.4731	2.9156	0.0926	8.574	6.117	2.457	-0.715	-0.706	-0.475	-0.844	2	blue
c242077_g3_i2	-0.7125	4.6571	0.093	1.983	0.326	1.658	-0.34	-0.582	-0.175	-0.093	10	purple
c228973_g2_i1	2.6628	1.0105	0.0932	10.458	6.289	4.168	0.534	0.843	0.665	0.71	3	brown
c232830_g1_i6	1.7837	2.4522	0.0932	2.898	0.702	2.196	0.559	0.545	0.577	0.578	0	grey
c215428_g1_i2	1.0317	7.6158	0.094	44.091	24.92	19.171	0.703	0.891	0.428	0.446	3	brown
c227578_g5_i1	0.6228	5.1609	0.0941	60.205	50.387	9.818	0.879	0.833	0.564	0.544	2	blue
c229350_g4_i1	-2.1617	-0.9259	0.0941	NA	NA	NA	NA	NA	NA	NA	NA	NA
c233099_g3_i1	1.4768	4.3921	0.0941	14.489	8.172	6.317	0.638	0.851	0.436	0.601	3	brown
c233556_g1_i1	-2.0456	2.1849	0.0941	10.866	9.748	1.118	-0.311	-0.847	-0.311	-0.387	3	brown
c235034_g1_i8	-1.1432	0.8512	0.0941	NA	NA	NA	NA	NA	NA	NA	NA	NA
c243932_g2_i1	0.5456	5.5091	0.0941	20.541	14.383	6.158	0.803	0.573	0.837	0.571	2	blue
c232195_g2_i1	0.6932	6.6247	0.095	15.026	8.316	6.711	0.612	0.891	0.518	0.49	3	brown
c242153_g2_i5	1.5872	2.628	0.095	11.62	3.355	8.265	0.741	0.446	0.872	0.663	6	red
c220337_g2_i1	-1.0998	3.4552	0.0958	1.419	0.825	0.595	-0.539	-0.505	-0.438	-0.218	2	blue
c214906_g1_i1	2.0186	-0.0824	0.096	2.256	1.339	0.917	0.573	0.547	0.493	0.589	2	blue
c220174_g14_i1	-0.7262	3.5099	0.0972	2.909	1.088	1.821	-0.237	-0.58	-0.105	-0.229	1	turquoise
c221150_g1_i5	0.5488	5.6652	0.0972	6.097	0.901	5.196	0.691	0.569	0.555	0.654	3	brown
c228907_g1_i3	-2.8077	0.9311	0.0972	NA	NA	NA	NA	NA	NA	NA	NA	NA
c217854_g5_i6	-0.4594	6.1866	0.0994	7.884	7.338	0.547	-0.037	-0.219	-0.019	0.005	1	turquoise
c234567_g2_i3	-0.6161	3.7366	0.0994	NA	NA	NA	NA	NA	NA	NA	NA	NA
c243988_g3_i1	1.1903	7.3141	0.0994	19.194	13.883	5.311	0.799	0.725	0.68	0.526	2	blue
c196452_g1_i1	-2.6545	-0.4765	0.0998	NA	NA	NA	NA	NA	NA	NA	NA	NA
c207574_g8_i2	1.152	2.9349	0.0998	6.089	2.608	3.481	0.608	0.604	0.829	0.652	2	blue
c223035_g2_i1	1.1629	2.5635	0.0998	10.961	5.156	5.805	0.635	0.836	0.589	0.274	3	brown
c226216_g1_i2	-0.477	7.302	0.0998	3.366	3.159	0.206	-0.229	-0.361	-0.153	-0.475	1	turquoise
c229590_g4_i3	0.3525	5.3072	0.0998	44.158	34.947	9.212	0.857	0.775	0.739	0.741	2	blue
c232153_g1_i1	-1.7222	5.4825	0.0998	4.933	3.041	1.892	-0.473	-0.565	-0.828	-0.435	6	red
c232935_g1_i13	-3.0602	-0.4106	0.0998	NA	NA	NA	NA	NA	NA	NA	NA	NA
c235481_g2_i1	-0.7937	8.1946	0.0998	13.944	13.297	0.647	-0.285	-0.37	-0.132	-0.294	1	turquoise
c236009_g2_i2	-1.5524	3.3134	0.0998	4.769	2.139	2.63	-0.084	-0.679	-0.074	-0.125	10	purple
c236140_g1_i1	0.5064	6.5488	0.0998	66.991	62.17	4.821	0.922	0.661	0.786	0.526	2	blue
c236250_g3_i7	-0.6594	5.5145	0.0998	9.84	7.812	2.029	-0.074	-0.523	0.012	-0.098	1	turquoise
c237272_g1_i1	1.5366	1.4306	0.0998	NA	NA	NA	NA	NA	NA	NA	NA	NA
c240864_g1_i9	-1.411	0.6313	0.0998	NA	NA	NA	NA	NA	NA	NA	NA	NA
c235529_g1_i4	-1.4201	2.8958	0.0999	4.094	3.663	0.431	-0.696	-0.566	-0.419	-0.475	2	blue
c225694_g1_i2	1.03	2.4929	0.1016	NA	NA	NA	NA	NA	NA	NA	NA	NA
c222816_g1_i1	-0.8867	3.892	0.1017	2.605	1.966	0.639	-0.325	-0.45	-0.041	-0.328	1	turquoise
c223356_g2_i1	-0.4097	5.1352	0.1017	8.213	7.844	0.369	-0.233	-0.132	0.048	-0.487	1	turquoise
c223870_g1_i6	-0.4842	6.9186	0.1017	12.604	12.292	0.312	-0.19	-0.33	-0.116	-0.252	1	turquoise
c230805_g1_i1	-0.6891	3.428	0.1017	NA	NA	NA	NA	NA	NA	NA	NA	NA
c238747_g4_i1	0.4541	7.1176	0.1017	53.446	48.716	4.73	0.873	0.789	0.528	0.626	2	blue
c224062_g4_i1	1.0976	2.8732	0.1021	7.855	5.716	2.139	0.531	0.803	0.417	0.521	3	brown
c230703_g2_i1	-2.0019	2.2776	0.1021	NA	NA	NA	NA	NA	NA	NA	NA	NA
c240651_g3_i5	-2.9817	0.9581	0.1021	1.553	0.626	0.927	-0.324	-0.312	-0.678	-0.45	6	red
c239055_g3_i1	2.2525	0.7375	0.1024	8.243	5.156	3.086	0.683	0.692	0.401	0.287	2	blue
c205473_g1_i1	-0.514	5.0776	0.1026	7.259	1.325	5.935	0.006	-0.416	-0.036	-0.104	10	purple
c207381_g1_i1	-2.1198	-0.879	0.1026	NA	NA	NA	NA	NA	NA	NA	NA	NA
c210228_g3_i1	1.4258	4.6894	0.1026	8.98	5.677	3.303	0.684	0.557	0.508	0.755	2	blue
c212328_g2_i4	2.6642	-1.5275	0.1026	NA	NA	NA	NA	NA	NA	NA	NA	NA
c223808_g2_i1	-0.4223	8.0409	0.1026	61.007	60.562	0.445	-0.227	-0.186	0.052	-0.209	1	turquoise
c228436_g1_i1	0.5912	7.1673	0.1026	79.289	75.119	4.17	0.914	0.776	0.524	0.712	2	blue
c228955_g3_i2	-0.361	5.4322	0.1026	2.926	2.35	0.576	0.283	-0.151	0.159	0.017	1	turquoise
c229757_g1_i5	-0.5097	4.5381	0.1026	3.785	3.124	0.661	-0.192	-0.382	-0.176	-0.297	1	turquoise
c235529_g1_i1	-1.3456	3.481	0.1026	6.051	5.35	0.701	-0.722	-0.577	-0.403	-0.541	2	blue
c235849_g3_i1	-2.796	0.0728	0.1026	NA	NA	NA	NA	NA	NA	NA	NA	NA
c235992_g1_i10	-0.6771	3.5641	0.1026	4.1	1.891	2.209	-0.382	-0.69	-0.318	-0.188	3	brown
c237043_g2_i1	-0.6198	4.2986	0.1026	0.636	0.327	0.309	-0.318	-0.055	-0.438	-0.587	0	grey
c237828_g2_i16	-0.6232	2.8858	0.1026	NA	NA	NA	NA	NA	NA	NA	NA	NA
c239840_g3_i2	1.4658	2.0543	0.1026	NA	NA	NA	NA	NA	NA	NA	NA	NA
c219163_g2_i3	-0.5557	5.7732	0.1036	12.747	12.13	0.617	-0.026	-0.243	0.081	-0.338	1	turquoise
c239648_g3_i4	3.2069	3.9118	0.1036	22.427	19.483	2.944	0.539	0.905	0.376	0.452	3	brown
c240625_g1_i4	2.0228	2.4885	0.1036	7.968	2.499	5.469	0.574	0.842	0.479	0.447	2	blue
c240877_g2_i2	1.4377	3.2923	0.1036	5.057	2.512	2.546	0.618	0.625	0.499	0.725	3	brown
c242633_g1_i3	-0.6191	7.1384	0.1036	8.09	7.823	0.267	-0.01	-0.258	0.066	0.016	1	turquoise
c228285_g1_i2	-1.0455	2.3802	0.1043	0.833	0.34	0.493	-0.135	-0.538	0.138	-0.296	3	brown
c219433_g1_i1	-0.5517	5.6651	0.1044	15.665	15.037	0.628	-0.064	-0.355	0.256	-0.199	1	turquoise
c229161_g1_i1	-1.876	2.7727	0.1044	2.102	0.779	1.324	-0.212	-0.663	-0.515	-0.474	10	purple
c242153_g2_i2	1.783	3.4751	0.1044	14.007	3.553	10.454	0.749	0.437	0.895	0.649	6	red
c228728_g1_i3	0.4372	6.2441	0.1049	59.916	52.912	7.004	0.917	0.671	0.653	0.584	2	blue
c193764_g2_i1	2.8474	2.7205	0.1053	4.291	1.161	3.13	0.476	0.532	0.644	0.72	0	grey
c195784_g1_i1	2.2288	-1.3711	0.1053	NA	NA	NA	NA	NA	NA	NA	NA	NA
c197181_g3_i2	-0.5701	6.4675	0.1053	4.389	3.067	1.322	-0.504	-0.46	-0.217	-0.635	1	turquoise
c209565_g1_i2	-0.4049	7.9733	0.1053	14.196	13.782	0.414	-0.126	-0.198	-0.032	-0.073	1	turquoise
c213245_g3_i2	-1.0074	4.2434	0.1053	1.653	0.344	1.309	-0.48	-0.246	-0.627	-0.689	0	grey
c215428_g1_i1	1.0514	6.4817	0.1053	43.056	22.322	20.734	0.719	0.873	0.4	0.491	3	brown
c218763_g2_i5	0.894	1.4649	0.1053	22.723	14.783	7.941	0.76	0.807	0.77	0.539	2	blue
c221717_g7_i1	-0.5047	5.4272	0.1053	15.741	15.236	0.504	-0.091	-0.319	0.118	-0.06	1	turquoise
c222899_g2_i4	-0.5166	4.9352	0.1053	8.355	6.382	1.973	-0.538	-0.377	-0.08	-0.506	1	turquoise
c226414_g7_i1	1.2355	7.6444	0.1053	41.543	32.831	8.711	0.625	0.934	0.417	0.401	3	brown
c226520_g5_i2	4.4746	1.7751	0.1053	28.137	13.136	15.001	0.726	0.892	0.762	0.609	3	brown
c226908_g1_i3	-2.061	1.3922	0.1053	NA	NA	NA	NA	NA	NA	NA	NA	NA
c228341_g2_i7	0.7396	2.8195	0.1053	13.689	0.961	12.728	0.659	0.527	0.733	0.488	6	red
c228682_g2_i3	0.524	4.948	0.1053	29.877	25.876	4.001	0.849	0.519	0.849	0.589	2	blue
c228886_g2_i3	-0.6416	6.7986	0.1053	6.027	5.802	0.225	-0.14	-0.311	0	-0.151	1	turquoise
c229060_g1_i6	-0.5371	4.9525	0.1053	13.485	12.513	0.972	-0.098	-0.359	0.131	0.008	1	turquoise
c229881_g6_i6	-0.828	7.726	0.1053	10.603	4.741	5.862	-0.495	-0.725	-0.13	-0.44	3	brown
c231899_g2_i1	1.1865	0.9198	0.1053	NA	NA	NA	NA	NA	NA	NA	NA	NA
c232206_g3_i9	1.8251	0.7381	0.1053	20.907	9.481	11.426	0.729	0.884	0.485	0.675	3	brown
c232907_g2_i1	-0.5679	5.7189	0.1053	2.991	2.296	0.694	-0.476	-0.269	-0.337	-0.186	1	turquoise
c233232_g3_i10	1.5459	1.2517	0.1053	NA	NA	NA	NA	NA	NA	NA	NA	NA
c233756_g1_i5	1.3942	1.1953	0.1053	NA	NA	NA	NA	NA	NA	NA	NA	NA
c235373_g2_i3	-0.8148	3.8554	0.1053	0.301	0.14	0.161	-0.15	-0.428	-0.378	-0.062	0	grey
c235912_g7_i6	-1.1988	0.4674	0.1053	NA	NA	NA	NA	NA	NA	NA	NA	NA
c236250_g3_i3	-0.605	5.0291	0.1053	6.969	5.079	1.891	-0.089	-0.519	0.083	-0.075	1	turquoise
c236635_g2_i3	2.6503	-1.5113	0.1053	NA	NA	NA	NA	NA	NA	NA	NA	NA
c236774_g5_i1	-1.5874	3.7588	0.1053	4.378	1.522	2.856	-0.089	-0.742	-0.188	-0.202	10	purple
c237592_g1_i1	-2.4094	-1.0296	0.1053	NA	NA	NA	NA	NA	NA	NA	NA	NA
c238400_g1_i11	-1.0422	2.3815	0.1053	NA	NA	NA	NA	NA	NA	NA	NA	NA
c238589_g1_i1	1.1189	1.8098	0.1053	NA	NA	NA	NA	NA	NA	NA	NA	NA
c240107_g1_i10	-0.778	2.5327	0.1053	NA	NA	NA	NA	NA	NA	NA	NA	NA
c242700_g1_i2	2.6319	0.2942	0.1053	NA	NA	NA	NA	NA	NA	NA	NA	NA
c243083_g3_i1	1.1084	5.4406	0.1053	14.275	9.851	4.424	0.703	0.659	0.642	0.643	2	blue
c243140_g1_i2	-0.6055	4.3309	0.1053	0.914	0.447	0.467	0.017	-0.305	-0.255	-0.208	7	black
c228680_g1_i3	-1.9555	2.8882	0.1055	7.953	4.794	3.159	-0.619	-0.798	-0.462	-0.702	3	brown
c231415_g2_i3	0.5451	8.5771	0.1055	17.268	14.679	2.588	0.771	0.734	0.585	0.616	2	blue
c226046_g1_i2	0.4034	7.58	0.1056	26.167	12.883	13.284	0.745	0.718	0.735	0.732	2	blue
c236405_g2_i5	0.7386	4.3229	0.1058	15.928	13.443	2.484	0.808	0.421	0.587	0.589	2	blue
c239035_g1_i5	-1.4331	0.8525	0.1058	NA	NA	NA	NA	NA	NA	NA	NA	NA
c217969_g2_i1	1.0989	5.3667	0.1059	7.331	3.417	3.914	0.615	0.783	0.507	0.861	3	brown
c225149_g3_i11	-0.7379	3.3668	0.1059	0.928	0.357	0.572	-0.506	-0.493	-0.349	-0.801	17	grey60
c230603_g2_i1	-1.0625	4.1056	0.1059	1.201	0.348	0.854	-0.399	-0.265	-0.446	-0.238	1	turquoise
c232697_g2_i4	0.9905	4.9118	0.1059	108.871	106.269	2.602	0.934	0.619	0.561	0.599	2	blue
c234702_g2_i1	1.0522	10.5487	0.1059	32.272	22.736	9.536	0.615	0.944	0.463	0.396	3	brown
c235890_g2_i6	-1.2887	1.3722	0.1059	2.186	1.352	0.833	-0.364	-0.662	-0.27	-0.245	3	brown
c236820_g1_i3	-1.0276	5.7703	0.1059	3.545	2.451	1.095	-0.485	-0.507	-0.378	-0.912	17	grey60
c244311_g1_i1	0.8424	4.1534	0.1059	NA	NA	NA	NA	NA	NA	NA	NA	NA
c217544_g1_i4	-2.9701	1.3705	0.1062	8.654	6.454	2.201	-0.101	-0.737	-0.006	-0.185	3	brown
c233377_g4_i3	-0.7697	3.79	0.1062	0.274	0.127	0.147	-0.141	-0.342	-0.301	-0.145	0	grey
c214408_g1_i1	0.8243	5.6147	0.1071	94.297	90.95	3.347	0.918	0.616	0.559	0.587	2	blue
c217293_g1_i5	0.6332	3.4155	0.1071	13.686	5.756	7.93	0.459	0.826	0.634	0.456	1	turquoise
c220387_g2_i13	1.7866	1.2912	0.1071	11.865	9.126	2.739	0.524	0.903	0.254	0.429	3	brown
c220969_g2_i3	2.053	1.851	0.1071	3.929	1.074	2.854	0.654	0.55	0.573	0.767	17	grey60
c228077_g8_i1	-0.9458	4.3066	0.1071	1.102	0.883	0.219	-0.005	-0.313	0.201	-0.409	0	grey
c230611_g1_i10	2.3894	4.5097	0.1071	31.466	20.337	11.129	0.748	0.785	0.453	0.522	2	blue
c231613_g2_i3	0.8722	5.1081	0.1071	91.399	89.031	2.368	0.939	0.649	0.625	0.58	2	blue
c233141_g1_i1	0.5631	7.6581	0.1071	36.413	27.059	9.354	0.795	0.892	0.505	0.597	2	blue
c234421_g4_i11	0.7276	5.029	0.1071	6.706	3.007	3.698	0.638	0.776	0.584	0.424	3	brown
c238295_g3_i1	-0.8343	3.9084	0.1071	0.33	0.208	0.121	-0.165	-0.15	-0.239	-0.547	0	grey
c239283_g1_i12	-0.7235	3.9144	0.1071	1.597	0.441	1.157	-0.461	-0.266	-0.645	-0.539	2	blue
c243311_g4_i1	0.6513	5.2681	0.1071	14.438	8.708	5.731	0.696	0.642	0.626	0.828	2	blue
c217381_g1_i2	0.531	4.3058	0.108	13.355	1.677	11.678	0.645	0.874	0.662	0.496	1	turquoise
c229986_g5_i1	2.7918	-0.898	0.108	NA	NA	NA	NA	NA	NA	NA	NA	NA
c233969_g4_i16	-1.3333	0.5003	0.108	NA	NA	NA	NA	NA	NA	NA	NA	NA
c203610_g1_i2	-1.2102	1.9819	0.1081	5.293	5.075	0.218	-0.73	-0.497	-0.422	-0.579	2	blue
c224552_g2_i2	0.5606	7.1658	0.1081	70.731	62.572	8.159	0.893	0.847	0.515	0.592	2	blue
c235916_g1_i3	0.3552	5.5075	0.1081	26.496	15.869	10.627	0.781	0.783	0.72	0.794	2	blue
c238933_g2_i1	0.9706	4.8041	0.1081	120.145	117.812	2.333	0.94	0.613	0.524	0.622	2	blue
c240226_g3_i1	1.2546	3.9401	0.1081	13.101	10.138	2.964	0.739	0.765	0.391	0.613	2	blue
c243769_g1_i2	2.4431	4.7452	0.1081	8.043	5.806	2.237	0.516	0.782	0.319	0.609	3	brown
c178561_g1_i1	1.5688	0.0636	0.1083	NA	NA	NA	NA	NA	NA	NA	NA	NA
c230611_g1_i4	3.0159	4.2835	0.1083	30.72	24.916	5.804	0.576	0.874	0.381	0.417	3	brown
c212446_g3_i1	-1.3935	3.6301	0.1085	10.229	7.236	2.994	-0.36	-0.772	-0.308	-0.206	3	brown
c214220_g7_i3	1.9836	2.9723	0.1085	3.271	2.632	0.639	0.642	0.544	0.436	0.485	2	blue
c219832_g3_i3	-2.2119	2.4682	0.1085	1.043	0.309	0.734	-0.485	-0.386	-0.384	-0.42	0	grey
c229496_g2_i3	0.9381	4.4253	0.1085	56.318	47.469	8.849	0.828	0.787	0.449	0.488	2	blue
c236663_g2_i2	2.919	0.3817	0.1085	NA	NA	NA	NA	NA	NA	NA	NA	NA
c237882_g1_i1	-0.4628	5.7022	0.1085	4.384	2.789	1.595	-0.132	-0.523	0.11	-0.059	1	turquoise
c242872_g1_i1	0.6041	9.8096	0.1085	37.372	34.083	3.29	0.86	0.709	0.689	0.725	2	blue
c243660_g2_i2	2.3724	1.8782	0.1085	2.397	0.774	1.622	0.538	0.573	0.708	0.468	3	brown
c120908_g1_i1	-1.5917	0.0897	0.109	NA	NA	NA	NA	NA	NA	NA	NA	NA
c235965_g1_i2	-0.3446	6.5821	0.109	2.118	1.628	0.489	0.198	-0.11	0.224	0.13	1	turquoise
c238842_g4_i7	0.8577	4.7929	0.1093	11.42	5.214	6.207	0.666	0.751	0.475	0.358	3	brown
c239454_g4_i1	-1.5083	8.064	0.1093	6.083	3.68	2.404	-0.291	-0.733	-0.406	-0.222	10	purple
c240393_g1_i1	0.6203	7.7892	0.1093	64.988	61.611	3.377	0.922	0.692	0.637	0.624	2	blue
c214529_g5_i1	0.9398	6.1297	0.1095	30.952	29.638	1.314	0.86	0.552	0.589	0.787	2	blue
c218599_g3_i3	0.7608	4.6761	0.1096	28.639	27.572	1.067	0.868	0.506	0.701	0.644	2	blue
c223297_g2_i1	-0.4307	5.2446	0.1096	53.777	53.482	0.295	-0.145	-0.221	0.068	-0.241	1	turquoise
c223594_g5_i3	0.3475	4.9178	0.1096	37.449	19.243	18.206	0.733	0.7	0.727	0.576	1	turquoise
c228419_g1_i1	-1.1701	0.6737	0.1096	NA	NA	NA	NA	NA	NA	NA	NA	NA
c230906_g2_i1	-1.0478	3.5221	0.1096	2.492	1.516	0.975	-0.33	-0.695	-0.354	-0.704	3	brown
c231326_g2_i7	0.813	3.9453	0.1096	7.654	5.411	2.243	0.706	0.627	0.468	0.337	2	blue
c232618_g3_i1	0.8701	6.1104	0.1096	16.476	13.31	3.166	0.548	0.904	0.417	0.596	3	brown
c237073_g1_i1	-0.4907	4.4635	0.1096	0.531	0.197	0.334	0.078	-0.297	-0.123	-0.179	0	grey
c239891_g1_i14	-4.1217	2.581	0.1096	7.231	1.741	5.49	-0.644	-0.623	-0.721	-0.497	3	brown
c239901_g4_i2	-1.1338	3.5022	0.1096	1.74	1.141	0.599	-0.244	-0.666	-0.301	0.039	3	brown
c240337_g1_i2	-1.691	4.0927	0.1096	1.285	0.63	0.655	-0.462	-0.563	-0.626	-0.615	2	blue
c243956_g2_i1	2.4997	5.2527	0.1096	16.169	10.677	5.491	0.598	0.883	0.269	0.557	3	brown
c219411_g1_i1	3.8076	2.839	0.11	22.313	21.115	1.198	0.85	0.36	0.621	0.53	2	blue
c230117_g1_i3	-0.7577	7.6275	0.11	5.99	2.503	3.487	-0.282	-0.652	-0.239	-0.335	3	brown
c233487_g1_i4	-0.6532	5.6724	0.11	2.267	0.963	1.304	-0.463	-0.258	-0.514	-0.589	2	blue
c234806_g1_i3	3.9202	2.8482	0.11	29.107	16.597	12.51	0.711	0.889	0.549	0.563	3	brown
c239828_g1_i11	-2.0728	1.7035	0.11	NA	NA	NA	NA	NA	NA	NA	NA	NA
c242666_g1_i6	1.0031	0.8873	0.11	NA	NA	NA	NA	NA	NA	NA	NA	NA
c243368_g1_i3	1.0245	6.415	0.1103	7.485	1.133	6.353	0.68	0.627	0.568	0.225	3	brown
c215182_g4_i2	-0.3804	6.8751	0.1105	1.362	0.321	1.041	0.157	-0.31	-0.008	-0.425	0	grey
c242119_g2_i4	-0.5044	5.5445	0.1106	0.222	0.047	0.176	-0.169	-0.393	-0.157	-0.535	0	grey
c234773_g1_i7	0.8656	2.6932	0.111	17.883	10.539	7.345	0.702	0.851	0.303	0.585	2	blue
c217218_g5_i1	1.6286	0.7585	0.1113	NA	NA	NA	NA	NA	NA	NA	NA	NA
c228702_g2_i10	-0.6541	4.1224	0.1113	NA	NA	NA	NA	NA	NA	NA	NA	NA
c232104_g1_i2	-3.8184	-0.4294	0.1113	NA	NA	NA	NA	NA	NA	NA	NA	NA
c239828_g1_i3	-1.8648	1.919	0.1113	NA	NA	NA	NA	NA	NA	NA	NA	NA
c241323_g3_i3	0.6251	5.7924	0.1113	52.654	50.321	2.333	0.906	0.669	0.627	0.714	2	blue
c229790_g1_i1	-0.6609	9.0666	0.1115	8.82	8.491	0.329	-0.309	-0.286	-0.03	-0.311	1	turquoise
c208723_g2_i1	-0.5496	4.5343	0.112	0.944	0.294	0.65	-0.308	-0.548	-0.211	-0.357	3	brown
c238920_g1_i4	1.8353	4.4685	0.112	NA	NA	NA	NA	NA	NA	NA	NA	NA
c230438_g3_i4	-0.371	6.0949	0.1121	2.804	2.489	0.315	0.101	-0.233	0.342	-0.206	1	turquoise
c231811_g3_i1	0.3818	5.7307	0.1121	61.412	50.57	10.842	0.898	0.648	0.717	0.511	2	blue
c235841_g5_i1	-0.6303	5.0408	0.1121	3.451	3.174	0.277	-0.352	-0.289	-0.068	-0.217	1	turquoise
c221972_g1_i1	2.0684	0.7162	0.1123	NA	NA	NA	NA	NA	NA	NA	NA	NA
c222111_g3_i4	1.1901	3.5629	0.1126	11.767	9.944	1.824	0.78	0.341	0.761	0.679	2	blue
c215675_g8_i1	0.888	6.9736	0.1127	49.951	41.85	8.101	0.831	0.833	0.453	0.543	2	blue
c225082_g2_i1	1.8146	1.8259	0.1127	4.482	1.989	2.493	0.611	0.532	0.622	0.404	2	blue
c218935_g1_i1	0.6686	5.7954	0.1128	64.478	62.101	2.376	0.897	0.524	0.638	0.517	2	blue
c215479_g1_i2	-3.1535	-0.9321	0.113	NA	NA	NA	NA	NA	NA	NA	NA	NA
c218274_g6_i1	0.6055	4.5832	0.113	22.724	14.358	8.366	0.741	0.864	0.582	0.661	2	blue
c229056_g1_i4	-0.4458	8.5354	0.113	32.439	32.183	0.257	-0.295	-0.275	-0.042	-0.362	1	turquoise
c230669_g1_i1	-0.9593	3.6621	0.113	1.219	0.239	0.98	-0.339	-0.528	-0.215	-0.267	3	brown
c241723_g2_i2	-1.1025	3.4779	0.113	NA	NA	NA	NA	NA	NA	NA	NA	NA
c217681_g1_i1	2.2153	1.1491	0.1132	21.067	15.018	6.05	0.756	0.817	0.408	0.583	2	blue
c219866_g1_i1	-0.7177	5.3467	0.1132	1.041	0.322	0.719	-0.495	-0.42	-0.466	-0.615	0	grey
c233346_g2_i1	-0.6597	6.3651	0.1132	3.156	1.168	1.987	-0.335	-0.621	-0.205	-0.172	10	purple
c241192_g1_i4	-1.7912	3.3016	0.1132	3.165	2.007	1.158	-0.377	-0.56	-0.303	-0.923	17	grey60
c231085_g3_i1	-0.8613	10.2167	0.1134	1.163	0.918	0.245	-0.355	-0.389	-0.588	-0.096	0	grey
c212285_g1_i2	-0.9394	6.4949	0.1138	6.353	0.748	5.605	-0.105	-0.676	-0.22	-0.14	0	grey
c164461_g2_i1	-1.1109	0.4732	0.114	NA	NA	NA	NA	NA	NA	NA	NA	NA
c203421_g1_i3	2.2237	0.5338	0.114	NA	NA	NA	NA	NA	NA	NA	NA	NA
c209298_g1_i1	-0.5082	7.2235	0.114	43.713	42.813	0.9	-0.434	-0.243	-0.018	-0.386	1	turquoise
c214032_g1_i4	-0.5512	9.4082	0.114	49.717	49.243	0.474	-0.348	-0.171	0.026	-0.238	1	turquoise
c214499_g2_i4	-0.6236	5.8281	0.114	12.003	11.679	0.324	-0.74	-0.46	-0.523	-0.497	2	blue
c214593_g4_i1	-0.8517	3.5314	0.114	1.125	0.385	0.739	-0.313	-0.161	-0.469	-0.42	2	blue
c220007_g4_i4	0.8622	6.8804	0.114	36.401	28.951	7.45	0.609	0.968	0.489	0.504	3	brown
c220026_g1_i3	-1.0701	2.0955	0.114	NA	NA	NA	NA	NA	NA	NA	NA	NA
c220219_g3_i2	-0.443	5.0638	0.114	0.721	0.213	0.509	0.17	-0.095	0.122	-0.235	7	black
c221362_g3_i1	0.5875	3.0442	0.114	27.518	16.075	11.443	0.704	0.698	0.615	0.664	1	turquoise
c225115_g3_i4	0.4695	6.359	0.114	21.544	5.668	15.876	0.644	0.892	0.606	0.434	1	turquoise
c226115_g1_i6	-0.6878	5.0008	0.114	1.453	0.438	1.015	-0.075	-0.537	-0.405	-0.234	8	pink
c226320_g1_i5	5.1403	2.7733	0.114	4.648	3.707	0.941	0.373	0.696	0.205	0.412	3	brown
c228077_g8_i3	-1.0001	5.0046	0.114	1.286	0.958	0.328	-0.078	-0.312	0.203	-0.456	0	grey
c228390_g1_i2	-0.4351	6.8439	0.114	5.867	5.485	0.381	-0.087	-0.302	0.029	0.09	1	turquoise
c228848_g6_i5	-0.9117	3.4695	0.114	0.805	0.24	0.565	-0.311	-0.543	-0.016	-0.554	3	brown
c229757_g1_i2	-0.5947	3.9203	0.114	3.499	2.05	1.449	-0.461	-0.534	-0.317	-0.55	1	turquoise
c230966_g8_i1	0.6678	6.7621	0.114	19.424	11.578	7.846	0.537	0.863	0.639	0.502	3	brown
c231457_g2_i4	1.8199	3.0579	0.114	9.607	2.179	7.427	0.648	0.738	0.789	0.718	6	red
c234446_g3_i2	-0.6569	6.1753	0.114	0.349	0.078	0.271	-0.159	-0.306	-0.02	0.115	0	grey
c234737_g1_i5	1.1953	3.1446	0.114	6.622	2.784	3.838	0.598	0.743	0.422	0.506	3	brown
c234756_g1_i5	1.2795	2.7154	0.114	5.631	3.776	1.855	0.621	0.658	0.493	0.38	2	blue
c236189_g2_i1	0.6847	3.3812	0.114	11.467	1.34	10.127	0.735	0.677	0.752	0.37	6	red
c238269_g2_i2	3.3242	6.8934	0.114	30.893	26.176	4.717	0.469	0.916	0.336	0.316	3	brown
c239784_g4_i3	-1.1969	1.6555	0.114	NA	NA	NA	NA	NA	NA	NA	NA	NA
c239992_g1_i2	1.1579	1.9956	0.114	NA	NA	NA	NA	NA	NA	NA	NA	NA
c240378_g2_i5	0.676	5.4618	0.114	62.179	52.865	9.313	0.869	0.795	0.516	0.526	2	blue
c240622_g2_i1	-1.0613	2.3535	0.114	1.112	0.498	0.614	-0.102	-0.638	-0.327	-0.189	10	purple
c242047_g5_i1	0.4334	6.3229	0.114	17.52	11.205	6.315	0.761	0.828	0.588	0.633	2	blue
c242933_g2_i6	0.8627	3.1785	0.114	7.561	6.824	0.737	0.752	0.479	0.627	0.446	2	blue
c243831_g2_i2	-0.7146	5.7049	0.114	1.947	0.614	1.333	-0.376	-0.489	-0.536	-0.79	17	grey60
c244036_g3_i1	-1.0199	2.9523	0.114	NA	NA	NA	NA	NA	NA	NA	NA	NA
c236700_g2_i8	0.8662	4.1572	0.1142	44.653	38.558	6.095	0.877	0.645	0.731	0.748	2	blue
c232605_g6_i5	0.7603	3.0813	0.1143	7.028	4.32	2.708	0.588	0.791	0.452	0.482	3	brown
c230744_g1_i4	-0.7342	4.156	0.1151	1.85	1.497	0.353	-0.12	-0.443	0.027	-0.34	1	turquoise
c189444_g1_i1	-0.4431	6.4918	0.1157	4.396	4.273	0.123	-0.107	-0.205	0.058	-0.217	1	turquoise
c235716_g1_i1	0.3961	5.5238	0.1157	44.212	39.707	4.505	0.881	0.75	0.645	0.55	2	blue
c119037_g1_i1	-1.9294	-0.9377	0.1163	NA	NA	NA	NA	NA	NA	NA	NA	NA
c193910_g1_i1	3.3264	1.2886	0.1163	6.379	4.123	2.257	0.565	0.721	0.364	0.448	2	blue
c194534_g1_i1	-2.1113	-1.063	0.1163	NA	NA	NA	NA	NA	NA	NA	NA	NA
c202763_g1_i3	-0.4175	7.5214	0.1163	0.564	0.246	0.319	-0.111	-0.38	-0.226	-0.237	0	grey
c212761_g3_i2	0.5709	4.3085	0.1163	48.215	38.453	9.762	0.873	0.726	0.57	0.545	2	blue
c214294_g4_i7	-1.1888	1.692	0.1163	0.545	0.087	0.458	-0.375	-0.349	-0.146	-0.491	0	grey
c217096_g5_i1	0.6772	5.0128	0.1163	41.492	22.205	19.287	0.747	0.911	0.453	0.419	2	blue
c217335_g1_i1	2.0336	-1.1695	0.1163	NA	NA	NA	NA	NA	NA	NA	NA	NA
c218599_g3_i6	0.9686	3.883	0.1163	37.665	36.164	1.501	0.876	0.665	0.642	0.656	2	blue
c221351_g2_i5	0.7722	4.7627	0.1163	96.075	90.983	5.092	0.921	0.785	0.528	0.604	2	blue
c221396_g4_i1	0.4811	6.3105	0.1163	30.339	19.606	10.733	0.754	0.898	0.533	0.548	2	blue
c221455_g2_i1	2.8671	1.5321	0.1163	10.541	8.982	1.559	0.773	0.605	0.426	0.308	2	blue
c222152_g5_i6	-2.471	-0.2147	0.1163	2.679	0.998	1.681	-0.588	-0.648	-0.539	-0.249	3	brown
c226071_g2_i3	-2.1658	2.3935	0.1163	8.397	4.05	4.347	-0.15	-0.717	-0.136	0.037	10	purple
c226973_g1_i2	1.1566	4.7311	0.1163	12.717	8.583	4.133	0.667	0.718	0.253	0.46	2	blue
c227940_g2_i1	-0.806	3.3366	0.1163	3.029	2.505	0.525	-0.185	-0.369	-0.106	-0.558	1	turquoise
c228374_g2_i4	-0.4837	5.4348	0.1163	12.667	10.133	2.534	-0.155	-0.507	0.121	-0.236	1	turquoise
c228699_g1_i4	-0.8576	5.2577	0.1163	9.685	8.762	0.922	-0.084	-0.342	-0.089	-0.3	1	turquoise
c230411_g4_i1	-0.4019	6.04	0.1163	3.218	2.892	0.326	-0.095	-0.16	-0.075	0.083	1	turquoise
c231206_g1_i4	1.4072	1.3083	0.1163	NA	NA	NA	NA	NA	NA	NA	NA	NA
c232828_g1_i1	0.9075	2.2505	0.1163	NA	NA	NA	NA	NA	NA	NA	NA	NA
c233011_g1_i5	-3.6265	2.3344	0.1163	6.375	4.277	2.098	0.092	-0.586	0.171	-0.175	3	brown
c233868_g3_i1	1.4157	5.7901	0.1163	10.888	6.76	4.128	0.553	0.837	0.545	0.584	3	brown
c233994_g3_i5	1.3794	3.3609	0.1163	14.295	3.875	10.419	0.526	0.897	0.345	0.545	2	blue
c234095_g3_i4	-2.6444	-0.6033	0.1163	NA	NA	NA	NA	NA	NA	NA	NA	NA
c236228_g1_i3	1.9112	5.8627	0.1163	12.873	10.883	1.989	0.43	0.865	0.275	0.49	3	brown
c236250_g3_i5	-0.535	4.932	0.1163	6.496	3.889	2.607	-0.08	-0.544	0.085	-0.141	1	turquoise
c236373_g2_i3	0.5871	5.445	0.1163	28.389	15.477	12.912	0.744	0.915	0.486	0.573	2	blue
c238576_g2_i3	1.1196	8.0743	0.1163	34.777	23.949	10.828	0.616	0.933	0.353	0.434	3	brown
c238612_g2_i1	0.9331	6.1904	0.1163	10.31	4.098	6.212	0.548	0.732	0.87	0.565	6	red
c238669_g6_i2	-0.4597	4.7003	0.1163	0.606	0.152	0.455	-0.036	-0.233	-0.256	-0.137	0	grey
c239246_g1_i11	-0.4043	4.9969	0.1163	4.376	3.528	0.847	0.136	-0.266	0.093	0.156	1	turquoise
c240749_g2_i2	0.7717	6.2808	0.1163	32.079	29.238	2.841	0.821	0.78	0.412	0.663	2	blue
c241996_g2_i6	-2.5611	-0.1338	0.1163	NA	NA	NA	NA	NA	NA	NA	NA	NA
c242055_g3_i4	-0.8572	3.9592	0.1163	1.531	0.775	0.756	-0.274	-0.596	-0.34	-0.388	3	brown
c243354_g1_i1	-0.8397	4.2954	0.1163	0.988	0.47	0.517	-0.366	-0.373	-0.334	-0.424	0	grey
c244063_g1_i1	0.662	6.7639	0.1163	64.307	60.85	3.457	0.91	0.725	0.505	0.57	2	blue
c233966_g2_i4	0.7094	3.7607	0.1165	15.572	9.325	6.246	0.711	0.768	0.414	0.527	2	blue
c234495_g1_i1	-0.4682	11.7215	0.1165	3.856	3.279	0.577	-0.227	-0.218	-0.106	-0.084	1	turquoise
c238340_g1_i7	0.6209	4.6067	0.1165	85.802	82.789	3.013	0.954	0.676	0.631	0.718	2	blue
c229067_g1_i1	-0.5882	3.3423	0.1168	0.658	0.188	0.47	-0.174	-0.52	-0.302	-0.563	8	pink
c238576_g2_i1	1.1608	7.0453	0.1173	34.607	22.359	12.248	0.637	0.918	0.371	0.466	3	brown
c213917_g1_i1	-1.2958	0.7457	0.1175	0.735	0.372	0.363	-0.319	-0.572	-0.402	-0.398	10	purple
c222419_g1_i3	-0.8653	2.7664	0.1175	4.148	3.543	0.606	-0.262	-0.337	-0.002	-0.587	1	turquoise
c224457_g3_i3	-0.6447	3.1761	0.1175	7.252	2.729	4.524	-0.31	-0.593	-0.112	-0.04	3	brown
c227839_g3_i1	0.6199	4.2854	0.1175	20.487	7.867	12.62	0.697	0.91	0.558	0.582	2	blue
c235545_g5_i1	2.5267	5.2366	0.1175	15.991	12.715	3.276	0.514	0.853	0.19	0.369	3	brown
c236441_g1_i3	3.2067	2.0166	0.1175	9.813	8.62	1.192	0.778	0.593	0.309	0.487	2	blue
c239940_g3_i1	1.9527	1.8556	0.1175	NA	NA	NA	NA	NA	NA	NA	NA	NA
c242319_g1_i3	-1.2725	1.4128	0.1175	NA	NA	NA	NA	NA	NA	NA	NA	NA
c242802_g5_i1	-1.7461	1.7934	0.1175	NA	NA	NA	NA	NA	NA	NA	NA	NA
c217298_g1_i12	-0.5838	2.7705	0.1178	NA	NA	NA	NA	NA	NA	NA	NA	NA
c217484_g2_i2	-2.1902	0.2258	0.1178	NA	NA	NA	NA	NA	NA	NA	NA	NA
c220631_g6_i2	0.545	4.7436	0.1178	80.398	75.89	4.507	0.916	0.706	0.597	0.481	2	blue
c233257_g5_i1	0.3771	5.4318	0.1178	33.073	23.33	9.743	0.812	0.679	0.794	0.574	2	blue
c240091_g5_i1	1.8644	3.4314	0.1178	8.631	6.332	2.299	0.513	0.881	0.264	0.608	3	brown
c240886_g1_i2	1.4921	3.8962	0.1178	21.709	21.364	0.345	0.849	0.489	0.556	0.616	2	blue
c240126_g1_i1	1.2925	1.1592	0.118	NA	NA	NA	NA	NA	NA	NA	NA	NA
c212912_g1_i1	-0.4346	7.7811	0.1181	40.256	39.661	0.596	-0.383	-0.211	-0.047	-0.384	1	turquoise
c215161_g1_i1	-0.3744	4.6608	0.1181	3.129	2.835	0.295	0.004	-0.369	0.079	-0.205	1	turquoise
c218017_g1_i1	-0.3234	6.9771	0.1181	1.108	1.045	0.063	-0.042	0.109	-0.054	-0.211	1	turquoise
c219771_g3_i3	2.0191	-0.8807	0.1181	NA	NA	NA	NA	NA	NA	NA	NA	NA
c220696_g2_i1	3.1231	0.622	0.1181	NA	NA	NA	NA	NA	NA	NA	NA	NA
c220881_g5_i10	-0.7132	3.6291	0.1181	NA	NA	NA	NA	NA	NA	NA	NA	NA
c229190_g6_i3	-0.3961	5.8969	0.1181	2.7	2.338	0.362	-0.218	-0.267	-0.23	-0.247	1	turquoise
c232740_g2_i6	0.9401	3.6892	0.1181	3.617	1.851	1.766	0.478	0.609	0.746	0.715	3	brown
c237339_g2_i2	-0.8001	3.2707	0.1181	3.329	1.076	2.253	-0.291	-0.689	-0.153	-0.011	10	purple
c239574_g1_i9	0.914	4.409	0.1181	11.253	9.658	1.595	0.48	0.896	0.388	0.447	3	brown
c242666_g1_i1	1.5065	0.7911	0.1181	NA	NA	NA	NA	NA	NA	NA	NA	NA
c199736_g2_i1	1.2532	1.8485	0.1186	14.226	13.092	1.133	0.779	0.634	0.452	0.656	2	blue
c239465_g4_i3	0.4894	4.9971	0.1189	38.766	35.598	3.168	0.892	0.594	0.63	0.673	2	blue
c224815_g4_i6	-1.1787	5.6381	0.119	6.344	3.639	2.705	-0.591	-0.515	-0.352	-0.189	2	blue
c226730_g3_i1	0.5279	8.2604	0.119	16.648	8.69	7.958	0.661	0.883	0.498	0.597	3	brown
c229036_g3_i5	-0.8463	2.0779	0.119	1.695	1.364	0.332	-0.613	-0.285	-0.292	-0.693	2	blue
c232696_g3_i1	-0.9802	7.1488	0.119	1.451	0.403	1.049	-0.282	-0.411	-0.253	-0.176	10	purple
c188930_g1_i2	-0.5882	3.9663	0.1193	27.539	26.837	0.703	-0.212	-0.195	0.055	-0.414	1	turquoise
c223345_g3_i2	-0.6199	4.5923	0.1193	13.524	11.43	2.094	-0.316	-0.525	0.067	-0.244	1	turquoise
c239828_g1_i1	-2.04	2.1003	0.1193	1.167	0.333	0.834	-0.251	-0.541	-0.292	-0.48	16	lightcyan
c210156_g1_i1	-0.766	4.928	0.1196	24.881	24.223	0.658	-0.267	-0.407	-0.012	-0.254	1	turquoise
c222649_g3_i1	-3.0447	-0.8669	0.1196	NA	NA	NA	NA	NA	NA	NA	NA	NA
c223746_g1_i2	-1.3484	1.7234	0.1196	NA	NA	NA	NA	NA	NA	NA	NA	NA
c224758_g3_i1	0.4925	5.1301	0.1196	80.885	78.622	2.263	0.946	0.684	0.612	0.7	2	blue
c229445_g3_i3	-0.431	4.6215	0.1196	9.305	8.942	0.363	-0.066	-0.238	-0.077	-0.194	1	turquoise
c238751_g4_i4	-1.0239	1.805	0.1196	0.857	0.329	0.528	-0.215	-0.551	-0.268	-0.529	3	brown
c240714_g2_i5	-0.5317	4.6617	0.1196	7.139	5.336	1.803	-0.53	-0.437	-0.224	-0.566	1	turquoise
c242570_g1_i2	-0.8326	4.3504	0.1196	5.925	2.104	3.821	-0.122	-0.746	-0.094	-0.307	10	purple
c242853_g3_i3	-0.5907	5.8695	0.1196	1.118	0.457	0.66	-0.023	-0.234	-0.372	-0.389	0	grey
c199897_g1_i1	0.3832	6.2621	0.1197	94.031	82.142	11.89	0.945	0.577	0.71	0.58	2	blue
c240152_g4_i6	1.0164	2.5644	0.1197	NA	NA	NA	NA	NA	NA	NA	NA	NA
c217777_g4_i6	-0.4039	7.9658	0.1201	4.477	3.814	0.663	-0.218	-0.399	0.04	0.045	1	turquoise
c241687_g2_i2	-1.2577	4.8981	0.1201	2.511	1.334	1.177	-0.197	-0.281	-0.719	-0.587	6	red
c217271_g2_i1	-1.5249	-0.2224	0.1203	NA	NA	NA	NA	NA	NA	NA	NA	NA
c233163_g6_i1	0.6277	5.8028	0.1203	83.257	81.823	1.434	0.934	0.638	0.63	0.647	2	blue
c236037_g2_i4	-0.8074	3.6646	0.1203	0.563	0.135	0.428	-0.335	-0.415	-0.337	-0.65	0	grey
c237405_g1_i3	-0.5094	6.1051	0.1203	26.438	25.81	0.628	-0.342	-0.199	0.022	-0.247	1	turquoise
c241312_g2_i2	0.5621	3.9259	0.1203	13.916	5.486	8.43	0.679	0.609	0.927	0.396	6	red
c241874_g1_i1	0.7729	9.4243	0.1203	20.989	7.241	13.748	0.635	0.537	0.96	0.532	6	red
c224848_g3_i6	0.5368	4.5683	0.1204	18.812	11.378	7.434	0.733	0.779	0.496	0.342	2	blue
c230611_g1_i3	3.1935	2.1463	0.1204	30.682	24.261	6.421	0.604	0.882	0.45	0.419	3	brown
c215830_g1_i1	-0.7366	3.7013	0.1205	2.521	1.998	0.522	-0.214	-0.363	-0.107	-0.478	1	turquoise
c217098_g2_i3	-0.6474	4.6608	0.1205	2.838	1.542	1.296	-0.415	-0.45	-0.451	-0.452	1	turquoise
c226839_g1_i1	0.6755	5.0333	0.1205	16.573	5.402	11.171	0.695	0.739	0.465	0.389	5	green
c231043_g3_i4	-0.4693	5.7059	0.1205	0.865	0.332	0.534	-0.318	0.011	-0.256	-0.46	22	darkgreen
c236507_g1_i6	0.292	7.7867	0.1205	63.323	54.742	8.581	0.909	0.734	0.61	0.598	2	blue
c242334_g1_i1	2.4337	3.1032	0.1205	0.58	0.149	0.431	0.362	0.397	0.252	0.534	0	grey
c211317_g1_i1	-0.5075	5.9518	0.1206	3.629	2.648	0.981	-0.413	-0.264	0.005	-0.341	1	turquoise
c220454_g1_i1	-0.697	3.1852	0.1208	0.214	0.087	0.127	-0.275	-0.236	-0.32	-0.264	22	darkgreen
c237731_g1_i5	-0.3583	6.436	0.1214	10.345	9.692	0.652	-0.175	-0.338	0.073	-0.076	1	turquoise
c219923_g2_i1	-2.7327	-1.1133	0.1215	NA	NA	NA	NA	NA	NA	NA	NA	NA
c234745_g2_i2	1.599	1.5178	0.1218	NA	NA	NA	NA	NA	NA	NA	NA	NA
c216786_g2_i5	-0.4748	5.5468	0.122	22.927	21.643	1.284	-0.214	-0.336	0.165	-0.035	1	turquoise
c223567_g3_i1	0.8164	4.9271	0.122	75.763	68.273	7.49	0.89	0.787	0.491	0.539	2	blue
c235627_g4_i3	0.6799	3.6345	0.122	37.626	33.551	4.075	0.855	0.709	0.615	0.574	2	blue
c234856_g3_i5	0.5768	4.0713	0.1225	49.725	44.68	5.045	0.895	0.498	0.634	0.58	2	blue
c228629_g1_i6	0.4498	6.601	0.1234	32.816	19.518	13.298	0.788	0.625	0.703	0.644	2	blue
c214319_g7_i2	-0.5343	9.7571	0.1236	44.469	43.891	0.578	-0.346	-0.244	-0.074	-0.392	1	turquoise
c218128_g8_i1	-0.508	3.8524	0.1236	0.825	0.142	0.682	0.194	-0.433	0.154	-0.131	10	purple
c221155_g10_i1	0.6258	4.3115	0.1236	81.94	79.549	2.392	0.943	0.641	0.663	0.642	2	blue
c223611_g2_i2	0.8819	5.7131	0.1236	20.83	16.896	3.935	0.547	0.944	0.425	0.535	3	brown
c225638_g1_i1	1.6548	4.6959	0.1236	5.192	1.82	3.372	0.596	0.277	0.593	0.83	1	turquoise
c234747_g2_i12	-0.6161	4.312	0.1236	1.734	0.85	0.885	-0.443	-0.495	-0.29	-0.635	1	turquoise
c237051_g2_i1	1.6854	5.8588	0.1236	19.638	18.421	1.217	0.839	0.621	0.501	0.485	2	blue
c237332_g2_i4	-0.523	4.7267	0.1236	10.07	6.217	3.853	-0.416	-0.534	0.069	-0.193	1	turquoise
c239574_g1_i13	0.656	3.5657	0.1236	6.605	3.222	3.382	0.582	0.729	0.467	0.311	3	brown
c242667_g2_i7	0.8324	4.1057	0.1239	6.465	1.147	5.318	0.678	0.742	0.336	0.849	17	grey60
c237749_g1_i2	-1.3422	1.3274	0.124	0.56	0.086	0.474	-0.181	-0.432	0.077	0.035	0	grey
c237609_g2_i1	-0.3227	6.5746	0.1241	10.677	10.293	0.383	-0.091	-0.081	0.062	0.097	1	turquoise
c238115_g2_i1	0.4242	7.4637	0.1241	20.81	10.71	10.1	0.73	0.873	0.627	0.702	2	blue
c211731_g3_i1	0.3535	6.7282	0.1242	66.012	57.783	8.228	0.904	0.779	0.654	0.634	2	blue
c220969_g2_i5	2.2602	3.6224	0.1242	7.097	2.071	5.026	0.669	0.58	0.555	0.835	17	grey60
c224258_g4_i2	-0.3699	4.7188	0.1242	11.752	11.254	0.499	0.016	-0.279	0.113	-0.084	1	turquoise
c232660_g2_i7	-0.4506	5.0843	0.1242	16.483	15.292	1.19	-0.095	-0.421	0.171	-0.075	1	turquoise
c239967_g3_i9	1.3883	5.1289	0.1242	24.552	20.585	3.968	0.531	0.955	0.394	0.479	3	brown
c243643_g1_i2	1.2933	4.8961	0.1242	54.542	50.779	3.763	0.883	0.699	0.473	0.556	2	blue
c243758_g2_i1	0.7654	7.6881	0.1243	3.823	0.903	2.92	0.487	0.619	0.655	0.705	0	grey
c207764_g1_i1	-0.8117	3.1637	0.1246	0.347	0.154	0.193	-0.352	-0.219	-0.401	-0.601	25	orange
c210433_g2_i1	-0.5098	6.8106	0.125	24.386	23.95	0.435	-0.343	-0.3	-0.147	-0.346	1	turquoise
c228687_g4_i3	0.7998	3.3673	0.125	53.059	48.007	5.052	0.906	0.483	0.701	0.559	2	blue
c232620_g2_i3	1.421	3.2341	0.125	13.285	10.512	2.773	0.473	0.902	0.393	0.433	3	brown
c232889_g2_i5	0.5974	4.05	0.125	69.239	65.411	3.828	0.933	0.676	0.716	0.666	2	blue
c239376_g2_i4	3.3056	0.4862	0.125	5.005	0.581	4.424	0.621	0.484	0.585	0.248	5	green
c236700_g2_i2	0.5266	6.1431	0.1251	23.595	15.22	8.374	0.766	0.62	0.715	0.678	2	blue
c228960_g1_i1	-0.4948	5.3481	0.1257	11.239	9.879	1.36	0.101	-0.303	0.135	-0.07	1	turquoise
c216845_g2_i2	0.691	3.9972	0.1264	17.426	13.594	3.832	0.506	0.922	0.565	0.49	3	brown
c197352_g1_i2	-0.6913	5.3254	0.1265	0.512	0.129	0.384	-0.341	-0.511	-0.311	-0.074	0	grey
c233683_g3_i1	-1.8964	2.5692	0.1265	0.974	0.149	0.825	-0.462	-0.288	-0.427	-0.762	17	grey60
c233793_g1_i2	-1.0204	1.6269	0.1265	1.39	0.483	0.908	-0.029	-0.635	-0.221	-0.021	10	purple
c236576_g1_i5	0.386	4.2888	0.1265	40.516	37.002	3.514	0.882	0.69	0.608	0.74	2	blue
c238754_g1_i1	-1.0648	2.2263	0.1265	0.158	0.018	0.14	-0.424	-0.249	-0.288	-0.332	0	grey
c228728_g1_i4	0.3475	7.7671	0.127	22.467	1.27	21.198	0.781	0.74	0.662	0.535	6	red
c239566_g1_i1	1.3876	1.392	0.127	6.665	2.724	3.94	0.641	0.755	0.188	0.548	3	brown
c216417_g3_i5	-0.4077	4.8136	0.1271	18.242	17.95	0.292	-0.337	-0.241	-0.034	-0.353	1	turquoise
c222162_g3_i13	0.4864	5.8777	0.1271	27.263	15.048	12.215	0.68	0.911	0.528	0.45	3	brown
c224415_g2_i11	-1.1437	2.2962	0.1271	1.982	0.781	1.202	-0.308	-0.562	-0.739	-0.387	6	red
c225714_g2_i2	0.3581	5.5369	0.1271	44.411	12.48	31.931	0.843	0.613	0.685	0.667	1	turquoise
c228127_g4_i3	-3.2106	-0.4994	0.1271	0.707	0.208	0.499	-0.159	-0.43	-0.537	-0.291	0	grey
c244040_g4_i3	0.61	4.1437	0.1271	5.28	3.264	2.015	0.663	0.577	0.546	0.798	2	blue
c231154_g1_i3	-1.8386	5.9618	0.1277	5.85	2.749	3.101	-0.292	-0.719	-0.275	-0.337	10	purple
c218755_g4_i1	-1.242	3.9506	0.1282	5.57	2.334	3.236	-0.413	-0.577	-0.223	-0.25	10	purple
c234350_g3_i4	1.0119	1.9033	0.1282	2.937	1.552	1.385	0.557	0.652	0.598	0.44	2	blue
c218526_g2_i1	-1.6973	-0.6909	0.129	NA	NA	NA	NA	NA	NA	NA	NA	NA
c243371_g1_i1	0.7857	7.3911	0.129	3.536	1.49	2.047	0.59	0.575	0.783	0.544	2	blue
c194969_g1_i1	-2.0391	0.2891	0.1291	8.709	5.537	3.172	-0.71	-0.594	-0.524	-0.842	2	blue
c210209_g2_i3	1.5858	1.7386	0.1291	8.282	4.46	3.822	0.613	0.788	0.652	0.509	3	brown
c213395_g8_i2	2.488	2.3308	0.1291	1.477	0.574	0.903	0.383	0.571	0.732	0.374	6	red
c217677_g1_i5	-0.4044	6.2722	0.1291	4.088	3.404	0.684	-0.209	-0.346	-0.167	-0.165	1	turquoise
c218730_g2_i2	-2.2302	3.9095	0.1291	1.461	0.238	1.223	-0.153	-0.431	-0.401	-0.055	0	grey
c222128_g1_i1	1.1507	5.8886	0.1291	66.923	62.001	4.922	0.848	0.707	0.454	0.533	2	blue
c227735_g3_i4	-0.4149	6.0853	0.1291	25.317	24.276	1.041	-0.123	-0.342	0.23	-0.053	1	turquoise
c228309_g1_i2	-0.5071	4.3756	0.1291	0.776	0.472	0.305	-0.394	-0.336	-0.153	-0.447	1	turquoise
c232498_g1_i2	-0.8313	3.3139	0.1291	0.382	0.026	0.357	-0.256	-0.426	-0.207	-0.08	0	grey
c234191_g2_i5	1.7142	2.609	0.1291	6.778	4.698	2.079	0.483	0.714	0.301	0.343	3	brown
c238842_g4_i6	0.942	4.6511	0.1291	11.94	9.633	2.307	0.559	0.812	0.476	0.392	3	brown
c240658_g1_i1	0.9164	2.7838	0.1291	78.649	73.555	5.094	0.92	0.588	0.592	0.572	2	blue
c241737_g2_i2	-1.4037	5.6012	0.1291	3.863	1.736	2.127	-0.302	-0.69	-0.45	-0.117	3	brown
c194708_g2_i1	-2.6892	-0.9695	0.1298	NA	NA	NA	NA	NA	NA	NA	NA	NA
c212190_g1_i1	1.263	1.3091	0.1298	15.544	13.203	2.341	0.792	0.617	0.467	0.68	2	blue
c224237_g4_i5	-0.5153	4.1735	0.1298	18.401	18.031	0.37	-0.369	-0.269	0.073	-0.544	1	turquoise
c232298_g1_i2	0.4695	5.8126	0.1298	95.032	91.51	3.521	0.943	0.671	0.658	0.587	2	blue
c233138_g2_i7	-0.667	4.8357	0.1298	1.598	0.698	0.9	-0.49	-0.594	-0.434	-0.561	2	blue
c239449_g3_i4	0.3751	7.5854	0.1298	38.233	25.49	12.743	0.813	0.564	0.756	0.523	2	blue
c219534_g4_i2	-0.8556	1.9822	0.1302	1.56	0.581	0.979	-0.174	-0.442	-0.479	-0.497	15	midnightblue
c239155_g1_i1	-0.4625	4.524	0.1302	0.749	0.179	0.57	0.068	-0.258	-0.145	-0.06	0	grey
c220577_g5_i2	0.4267	5.3258	0.1303	104.594	99.196	5.398	0.966	0.659	0.691	0.672	2	blue
c221931_g2_i7	2.0299	2.2152	0.1303	4.04	0.926	3.114	0.57	0.648	0.513	0.658	3	brown
c223567_g3_i2	0.9443	6.1382	0.1303	39.709	30.911	8.798	0.794	0.792	0.398	0.475	2	blue
c231939_g4_i1	-0.4657	5.8635	0.1303	6.775	5.935	0.84	-0.395	-0.275	-0.221	-0.39	1	turquoise
c233130_g1_i4	-0.4819	5.7988	0.1303	0.786	0.457	0.329	-0.29	0.015	-0.366	-0.053	1	turquoise
c235766_g2_i2	-1.0976	1.709	0.1303	NA	NA	NA	NA	NA	NA	NA	NA	NA
c237891_g2_i2	0.4	8.0487	0.1303	22.743	14.664	8.079	0.762	0.799	0.766	0.626	2	blue
c240629_g2_i1	-0.8519	2.5369	0.1303	NA	NA	NA	NA	NA	NA	NA	NA	NA
c218968_g13_i2	-0.675	5.9941	0.1304	1.305	0.835	0.469	-0.175	-0.365	-0.445	-0.217	0	grey
c222760_g1_i1	1.3715	1.3908	0.1304	NA	NA	NA	NA	NA	NA	NA	NA	NA
c227164_g2_i2	-0.4747	3.6204	0.1304	0.659	0.299	0.36	-0.044	-0.142	-0.063	-0.307	1	turquoise
c239574_g1_i8	0.6226	3.6063	0.1304	12.834	3.911	8.922	0.695	0.738	0.548	0.424	3	brown
c232094_g2_i1	0.3971	5.4815	0.1305	40.786	17.106	23.68	0.774	0.911	0.612	0.445	3	brown
c216628_g6_i1	2.5751	0.1731	0.1307	NA	NA	NA	NA	NA	NA	NA	NA	NA
c236360_g3_i2	-0.7652	8.0192	0.1307	16.599	13.1	3.499	-0.547	-0.439	-0.087	-0.372	1	turquoise
c213601_g3_i1	-0.8793	4.2406	0.1308	15.524	14.577	0.947	-0.296	-0.422	0.082	-0.207	1	turquoise
c225355_g2_i2	1.0369	6.5964	0.1308	17.961	9.373	8.588	0.674	0.806	0.374	0.563	3	brown
c233062_g6_i14	0.4789	4.4436	0.1308	46.195	42.509	3.686	0.895	0.577	0.502	0.659	2	blue
c236820_g1_i2	-0.999	5.98	0.131	3.767	2.555	1.212	-0.491	-0.493	-0.422	-0.908	17	grey60
c238505_g4_i1	-2.5844	6.4374	0.131	5.383	3.936	1.447	-0.415	-0.49	-0.868	-0.386	6	red
c213966_g1_i4	2.6065	-1.5348	0.1311	NA	NA	NA	NA	NA	NA	NA	NA	NA
c176651_g1_i1	2.5108	1.3457	0.1312	3.559	3.24	0.318	0.67	0.423	0.527	0.436	2	blue
c221215_g2_i2	-0.7292	4.7366	0.1312	56.634	56.144	0.49	-0.299	-0.299	0.081	-0.378	1	turquoise
c221829_g2_i5	0.8116	3.4669	0.1312	63.72	58.099	5.621	0.892	0.776	0.484	0.642	2	blue
c224570_g5_i7	2.6588	-0.093	0.1312	NA	NA	NA	NA	NA	NA	NA	NA	NA
c225637_g3_i2	-0.3004	8.154	0.1312	43.027	41.783	1.244	0.1	-0.038	0.228	0.07	1	turquoise
c225938_g3_i1	-0.633	5.3866	0.1312	0.53	0.322	0.208	-0.249	-0.308	-0.182	-0.818	17	grey60
c226989_g2_i2	1.8994	1.5765	0.1312	NA	NA	NA	NA	NA	NA	NA	NA	NA
c228260_g4_i1	1.8438	2.2326	0.1312	NA	NA	NA	NA	NA	NA	NA	NA	NA
c229051_g2_i1	-0.7314	5.8471	0.1312	2.756	1.716	1.04	-0.193	-0.299	0.08	-0.485	1	turquoise
c230166_g1_i1	1.6258	2.4867	0.1312	17.49	11.099	6.391	0.588	0.872	0.562	0.636	3	brown
c230611_g1_i6	2.7981	3.4514	0.1312	32.173	17.799	14.374	0.684	0.833	0.387	0.49	3	brown
c231111_g1_i1	0.6474	4.9292	0.1312	27.415	22.075	5.339	0.8	0.827	0.514	0.717	2	blue
c233529_g3_i1	0.6598	5.3627	0.1312	2.373	1.004	1.37	0.492	0.631	0.336	0.608	3	brown
c235441_g4_i6	0.4826	8.0004	0.1312	95.027	91.788	3.239	0.953	0.714	0.645	0.712	2	blue
c235714_g4_i6	0.9888	1.497	0.1312	NA	NA	NA	NA	NA	NA	NA	NA	NA
c235987_g3_i2	0.5481	4.6775	0.1312	7.785	3.297	4.488	0.637	0.6	0.466	0.506	2	blue
c236278_g4_i5	-0.3241	4.878	0.1312	4.463	0.436	4.026	0.263	-0.097	0.246	0.197	13	salmon
c237233_g4_i6	1.1007	3.6564	0.1312	17.844	5.976	11.869	0.742	0.59	0.353	0.421	5	green
c237264_g2_i2	2.4451	6.0186	0.1312	4.447	2.365	2.082	0.55	0.226	0.804	0.548	6	red
c237976_g4_i1	-0.6625	5.0401	0.1312	8.108	7.244	0.864	-0.165	-0.48	0.032	-0.169	1	turquoise
c238113_g7_i1	-0.622	5.9012	0.1312	0.448	0.1	0.348	-0.159	-0.301	-0.448	-0.054	0	grey
c240828_g2_i2	-0.461	4.76	0.1312	7.048	6.656	0.392	0.083	-0.256	0.166	0.08	1	turquoise
c240868_g4_i3	0.9469	5.6717	0.1312	66.511	65.274	1.238	0.918	0.493	0.712	0.69	2	blue
c241137_g1_i2	1.4406	4.7412	0.1312	3.65	0.191	3.46	0.352	0.642	0.577	0.47	0	grey
c242289_g2_i3	0.8713	6.1841	0.1312	6.468	1.102	5.366	0.651	0.728	0.795	0.625	6	red
c208822_g1_i2	-0.5467	4.5352	0.1313	7.062	6.591	0.471	-0.339	-0.384	-0.177	-0.505	1	turquoise
c209696_g5_i2	-2.5322	-1.0234	0.1313	3.641	2.574	1.068	-0.6	-0.485	-0.46	-0.765	2	blue
c234276_g2_i3	2.8285	1.4051	0.1313	NA	NA	NA	NA	NA	NA	NA	NA	NA
c236181_g1_i2	-0.412	6.4321	0.1313	32.755	32.512	0.243	-0.055	-0.097	0.141	-0.122	1	turquoise
c219687_g3_i4	2.103	5.1485	0.1314	9.587	5.197	4.391	0.633	0.782	0.441	0.767	3	brown
c214691_g1_i1	0.3477	6.9555	0.1323	97.868	92.247	5.621	0.957	0.652	0.712	0.646	2	blue
c216231_g4_i4	0.3513	6.156	0.1323	28.884	13.387	15.498	0.717	0.842	0.778	0.64	2	blue
c216942_g4_i3	-0.4546	6.5222	0.1323	41.797	41.348	0.45	-0.17	-0.161	0.016	-0.099	1	turquoise
c227435_g1_i2	0.8383	2.5217	0.1323	8.668	6.444	2.225	0.734	0.754	0.524	0.701	2	blue
c236337_g1_i1	1.7218	0.0979	0.1323	NA	NA	NA	NA	NA	NA	NA	NA	NA
c229541_g1_i2	0.5591	6.0193	0.1324	12.564	3.934	8.629	0.535	0.765	0.548	0.453	1	turquoise
c236190_g3_i4	1.8113	3.0729	0.1324	2.748	0.472	2.276	0.538	0.495	0.667	0.392	0	grey
c238505_g4_i2	-2.7127	7.3338	0.1324	6.017	4.336	1.681	-0.463	-0.452	-0.891	-0.417	6	red
c216781_g4_i1	0.5762	4.8734	0.1325	26.407	15.042	11.365	0.683	0.933	0.498	0.536	3	brown
c226320_g1_i4	4.9305	2.9998	0.1325	6.429	5.078	1.35	0.365	0.77	0.232	0.337	3	brown
c226762_g1_i2	0.7022	5.9685	0.1325	107.983	104.988	2.994	0.931	0.618	0.594	0.58	2	blue
c230025_g8_i4	0.3987	5.4846	0.1325	23.573	21.495	2.079	0.841	0.645	0.617	0.529	2	blue
c231221_g1_i5	0.6035	4.5297	0.1325	8.058	5.065	2.993	0.535	0.595	0.52	0.52	1	turquoise
c231430_g2_i6	-0.5536	5.4687	0.1325	0.566	0.232	0.334	-0.141	-0.309	-0.396	0.02	0	grey
c231729_g6_i10	-1.1773	2.3018	0.1325	0.858	0.086	0.772	-0.305	-0.583	-0.405	-0.062	0	grey
c235901_g3_i2	-0.3665	8.9612	0.1325	47.464	47.023	0.44	-0.026	-0.171	0.261	-0.081	1	turquoise
c238028_g2_i5	0.8711	4.824	0.1325	32.224	28.283	3.942	0.806	0.7	0.392	0.522	2	blue
c240872_g2_i3	-1.3834	4.6843	0.1325	3.602	2.216	1.386	-0.384	-0.742	-0.439	-0.25	3	brown
c242456_g5_i1	-2.1954	1.7964	0.1325	NA	NA	NA	NA	NA	NA	NA	NA	NA
c243368_g1_i1	0.792	6.6138	0.1325	10.004	8.744	1.26	0.741	0.584	0.711	0.288	2	blue
c231685_g1_i2	0.4833	4.6798	0.1329	23.077	2.635	20.442	0.808	0.671	0.649	0.64	3	brown
c231698_g1_i10	-0.6114	3.1972	0.1329	0.253	0.065	0.189	0.022	-0.358	-0.066	-0.517	0	grey
c221623_g1_i2	-0.6067	3.8682	0.1333	8.961	4.977	3.984	-0.065	-0.668	0.015	-0.122	3	brown
c199511_g1_i1	-0.3509	4.3919	0.1337	10.58	8.78	1.8	0.02	-0.361	0.171	0.069	1	turquoise
c220987_g1_i1	-0.435	5.0683	0.1337	10.32	9.975	0.346	-0.058	-0.18	0.124	-0.098	1	turquoise
c240944_g3_i1	1.5623	2.9019	0.1337	24.08	14.284	9.795	0.683	0.904	0.411	0.496	3	brown
c161691_g1_i2	3.4895	-0.8965	0.1338	NA	NA	NA	NA	NA	NA	NA	NA	NA
c202496_g1_i1	0.9388	1.5015	0.1338	NA	NA	NA	NA	NA	NA	NA	NA	NA
c209073_g1_i1	-0.4543	5.1581	0.1338	30.035	29.843	0.192	-0.267	-0.058	0.029	-0.327	1	turquoise
c210423_g1_i6	-0.5341	8.2613	0.1338	36.184	35.427	0.757	-0.399	-0.15	-0.089	-0.305	1	turquoise
c213354_g1_i5	-0.9863	1.6716	0.1338	NA	NA	NA	NA	NA	NA	NA	NA	NA
c214755_g6_i6	0.7982	6.2165	0.1338	17.398	5.034	12.363	0.737	0.758	0.431	0.642	3	brown
c224534_g1_i2	0.8965	2.8229	0.1338	57.706	47.968	9.738	0.881	0.557	0.733	0.654	2	blue
c236189_g2_i4	1.0816	1.3462	0.1338	NA	NA	NA	NA	NA	NA	NA	NA	NA
c238029_g1_i1	0.4437	5.8569	0.1338	21.583	18.396	3.187	0.834	0.488	0.73	0.712	2	blue
c239546_g1_i5	-0.4233	5.6109	0.1338	0.6	0.388	0.212	-0.222	-0.309	-0.341	-0.065	1	turquoise
c236976_g1_i8	-0.5829	7.5863	0.134	7.519	3.973	3.546	-0.496	-0.536	0.121	-0.374	1	turquoise
c208387_g1_i1	-0.4565	6.3776	0.1342	0.603	0.151	0.451	-0.501	-0.233	-0.105	-0.638	0	grey
c238708_g5_i1	-0.7244	3.2072	0.1342	NA	NA	NA	NA	NA	NA	NA	NA	NA
c239883_g8_i2	-0.4746	6.0113	0.1342	1.194	0.998	0.196	-0.388	-0.097	-0.273	-0.391	1	turquoise
c219963_g1_i1	-0.762	5.2987	0.1344	11.014	8.144	2.87	-0.187	-0.493	0.021	-0.031	1	turquoise
c227345_g1_i2	-0.8066	4.2175	0.135	2.584	1.644	0.94	-0.521	-0.51	-0.122	-0.17	2	blue
c216476_g2_i1	-2.9846	-0.4417	0.1352	NA	NA	NA	NA	NA	NA	NA	NA	NA
c230216_g8_i2	-0.9476	4.1387	0.1352	7.931	4.195	3.736	-0.1	-0.678	-0.04	0.1	10	purple
c239232_g3_i1	-0.58	3.5474	0.1352	NA	NA	NA	NA	NA	NA	NA	NA	NA
c220518_g4_i5	2.552	4.5364	0.1354	4.125	1.376	2.749	0.295	0.601	0.377	0.655	17	grey60
c188184_g1_i1	-0.2873	5.571	0.1355	19.147	18.199	0.948	0.246	-0.048	0.412	0.135	1	turquoise
c223605_g2_i10	-1.0989	1.6426	0.1355	1.072	0.327	0.746	-0.223	-0.406	-0.72	-0.305	8	pink
c224667_g2_i1	-0.453	5.4875	0.1355	7.8	6.781	1.019	-0.149	-0.394	0.082	-0.025	1	turquoise
c230949_g2_i1	0.4564	3.2289	0.1355	18.417	12.905	5.512	0.767	0.79	0.487	0.613	2	blue
c235705_g1_i3	-0.9095	3.1943	0.1355	NA	NA	NA	NA	NA	NA	NA	NA	NA
c236352_g2_i8	-1.2635	0.8919	0.1355	NA	NA	NA	NA	NA	NA	NA	NA	NA
c239359_g1_i2	0.9792	3.3868	0.1355	17.852	13.269	4.582	0.577	0.893	0.332	0.498	3	brown
c239376_g2_i9	3.6477	3.2457	0.1355	5.384	3.354	2.03	0.39	0.719	0.637	0.501	3	brown
c239805_g2_i1	-1.0672	2.1633	0.1355	NA	NA	NA	NA	NA	NA	NA	NA	NA
c239951_g1_i2	-0.9925	4.9541	0.1355	5.507	4.758	0.749	-0.282	-0.457	0.024	-0.318	1	turquoise
c240077_g1_i2	-1.5945	1.8086	0.1355	1.063	0.385	0.678	-0.414	-0.625	-0.341	-0.433	3	brown
c240190_g1_i1	-1.4076	7.4806	0.1355	7.67	4.325	3.345	-0.531	-0.84	-0.196	-0.466	3	brown
c242356_g6_i1	0.6431	4.7345	0.1355	49.354	48.283	1.07	0.905	0.598	0.7	0.614	2	blue
c243020_g2_i5	0.4498	8.0937	0.1355	52.106	45.634	6.473	0.861	0.826	0.571	0.565	2	blue
c230133_g3_i1	-0.616	5.5998	0.1356	2.074	1.305	0.769	0.012	-0.611	-0.005	-0.167	10	purple
c240005_g2_i2	-1.2755	4.1614	0.1356	1.435	0.476	0.958	-0.19	-0.402	-0.009	-0.386	16	lightcyan
c224785_g4_i7	0.8576	3.9039	0.1357	45.844	41.211	4.632	0.865	0.787	0.618	0.478	2	blue
c244479_g2_i1	0.538	5.9611	0.1357	74.757	71.608	3.149	0.909	0.672	0.545	0.582	2	blue
c222447_g4_i3	-1.0646	0.6145	0.1362	1.103	0.614	0.488	-0.546	-0.391	-0.541	-0.479	2	blue
c212582_g2_i6	-0.6629	2.1578	0.1363	NA	NA	NA	NA	NA	NA	NA	NA	NA
c216254_g2_i1	1.2863	0.944	0.1363	NA	NA	NA	NA	NA	NA	NA	NA	NA
c217676_g1_i1	0.6995	6.5962	0.1363	5.895	3.418	2.477	0.531	0.766	0.509	0.822	3	brown
c219160_g4_i4	0.4409	6.0912	0.1363	55.196	47.539	7.656	0.894	0.817	0.617	0.668	2	blue
c221410_g1_i2	2.1029	2.0374	0.1363	NA	NA	NA	NA	NA	NA	NA	NA	NA
c235859_g3_i1	2.293	2.3572	0.1363	2.627	1.473	1.154	0.625	0.656	0.718	0.494	2	blue
c237743_g2_i1	-1.4999	2.9374	0.1363	1.429	0.568	0.861	-0.11	-0.584	-0.35	-0.115	10	purple
c240014_g2_i1	0.6212	6.1283	0.1363	105.481	101.083	4.398	0.958	0.57	0.55	0.535	2	blue
c242552_g1_i3	1.2729	5.519	0.1363	65.636	62.779	2.856	0.845	0.661	0.43	0.502	2	blue
c226965_g3_i3	0.3838	7.9069	0.1368	12.861	4.056	8.805	0.599	0.647	0.744	0.64	2	blue
c239504_g2_i3	2.0632	-0.481	0.1368	NA	NA	NA	NA	NA	NA	NA	NA	NA
c240942_g2_i1	-0.6988	6.2707	0.1368	3.003	2.265	0.738	-0.093	-0.503	-0.221	-0.068	10	purple
c243908_g3_i1	0.6279	8.062	0.1368	65.276	64.012	1.264	0.93	0.622	0.518	0.694	2	blue
c243934_g1_i1	-0.44	6.8718	0.1368	15.56	15.439	0.121	-0.307	-0.175	-0.08	-0.487	1	turquoise
c244387_g4_i1	-0.4986	3.3439	0.1368	0.573	0.183	0.39	-0.135	-0.548	-0.226	-0.445	3	brown
c229667_g6_i13	-0.6941	3.9093	0.1369	3.429	2.111	1.318	-0.578	-0.359	-0.317	-0.649	1	turquoise
c235384_g3_i4	0.5007	5.8802	0.1379	13.731	6.058	7.673	0.692	0.697	0.569	0.349	5	green
c240382_g1_i5	2.9565	3.118	0.1379	20.472	13.401	7.071	0.62	0.905	0.558	0.643	3	brown
c240770_g1_i1	0.8113	2.4467	0.1379	16.96	15.345	1.615	0.828	0.559	0.692	0.454	2	blue
c218071_g1_i2	1.6195	2.8838	0.138	NA	NA	NA	NA	NA	NA	NA	NA	NA
c241909_g2_i2	0.4153	6.5152	0.138	40.872	29.658	11.214	0.826	0.863	0.584	0.614	2	blue
c231440_g4_i1	-0.5077	9.0803	0.1381	36.334	35.679	0.656	-0.425	-0.115	-0.056	-0.363	1	turquoise
c224781_g7_i2	-0.4543	9.5563	0.1384	75.207	74.805	0.402	-0.266	-0.108	0.136	-0.247	1	turquoise
c206732_g2_i1	-1.4032	2.6683	0.1385	1.991	0.372	1.62	-0.267	-0.418	-0.454	-0.258	18	lightgreen
c217397_g2_i4	-0.4133	4.1691	0.1385	0.602	0.08	0.522	-0.249	-0.219	-0.315	-0.284	0	grey
c231729_g6_i14	-0.8461	4.7695	0.1385	3.02	2.704	0.316	-0.643	-0.571	-0.419	-0.412	2	blue
c218331_g4_i2	-0.4423	5.0493	0.1386	0.399	0.265	0.134	0.049	-0.101	0.108	-0.214	1	turquoise
c219115_g1_i1	1.28	3.5074	0.1386	NA	NA	NA	NA	NA	NA	NA	NA	NA
c227189_g5_i1	-0.8575	3.3868	0.1386	2.36	1.141	1.219	-0.256	-0.619	-0.049	-0.405	3	brown
c216302_g5_i2	1.3231	2.3694	0.1387	1.305	0.673	0.632	0.472	0.604	0.399	0.193	3	brown
c218730_g2_i11	-2.7479	4.6785	0.1387	2.424	0.154	2.271	-0.298	-0.424	-0.482	-0.155	16	lightcyan
c220267_g4_i1	-0.9331	0.7947	0.1387	NA	NA	NA	NA	NA	NA	NA	NA	NA
c228421_g3_i1	-0.708	5.154	0.1387	0.996	0.146	0.849	-0.383	-0.41	-0.012	-0.23	0	grey
c236075_g2_i1	-0.8167	2.454	0.1387	0.284	0.144	0.14	-0.346	-0.185	-0.205	-0.231	1	turquoise
c222385_g2_i2	-0.7484	1.7788	0.1391	NA	NA	NA	NA	NA	NA	NA	NA	NA
c216134_g4_i1	-2.0473	0.0099	0.1396	NA	NA	NA	NA	NA	NA	NA	NA	NA
c216798_g3_i2	0.6286	4.7492	0.1396	12.664	6.466	6.198	0.597	0.835	0.434	0.613	3	brown
c226086_g3_i4	0.908	5.4849	0.1396	6.148	4.266	1.883	0.497	0.814	0.59	0.379	3	brown
c226971_g4_i1	-0.4178	6.2818	0.1396	3.738	3.547	0.191	-0.25	-0.101	0.046	-0.302	1	turquoise
c227847_g4_i2	-0.3655	4.8867	0.1396	0.975	0.331	0.644	0.251	-0.153	-0.004	-0.178	0	grey
c229841_g2_i3	2.1247	2.5235	0.1396	4.368	2.491	1.877	0.45	0.701	0.442	0.443	3	brown
c230419_g4_i3	1.6595	3.2941	0.1396	7.923	5.964	1.96	0.709	0.621	0.497	0.854	2	blue
c233833_g1_i4	0.5618	4.8341	0.1396	13.673	3.841	9.832	0.746	0.431	0.662	0.682	1	turquoise
c239690_g3_i1	1.2599	3.6916	0.1396	NA	NA	NA	NA	NA	NA	NA	NA	NA
c240662_g2_i9	0.4099	4.6648	0.1396	13.528	9.002	4.526	0.744	0.596	0.749	0.358	2	blue
c216598_g2_i1	-0.8644	5.6015	0.1397	1.231	0.283	0.949	-0.38	-0.406	-0.108	-0.64	15	midnightblue
c220236_g4_i1	-0.5154	8.0966	0.1397	21.475	21.043	0.433	-0.096	-0.31	0.066	-0.236	1	turquoise
c232877_g2_i5	1.0667	5.3379	0.1397	4.838	2.364	2.474	0.545	0.583	0.744	0.525	2	blue
c235999_g3_i1	-1.0588	3.0267	0.1397	0.197	0.089	0.108	-0.188	-0.108	-0.245	-0.242	0	grey
c239465_g4_i1	0.5069	6.6298	0.1397	13.781	8.035	5.747	0.719	0.61	0.729	0.784	2	blue
c243140_g1_i4	-0.5118	3.8474	0.1397	1.233	0.592	0.641	-0.046	-0.261	-0.131	-0.249	7	black
c213290_g1_i3	-0.9593	0.5191	0.1399	NA	NA	NA	NA	NA	NA	NA	NA	NA
c242779_g1_i2	-0.4863	5.7554	0.1399	34.309	34.072	0.236	-0.234	-0.229	0.165	-0.206	1	turquoise
c231457_g2_i3	1.6901	3.6224	0.14	6.312	2.429	3.884	0.551	0.656	0.826	0.692	6	red
c222694_g7_i3	0.4158	5.0934	0.1401	37.127	29.87	7.257	0.824	0.708	0.673	0.668	2	blue
c216844_g5_i3	-0.592	3.6516	0.1403	26.375	25.903	0.472	-0.318	-0.21	0.026	-0.273	1	turquoise
c240720_g1_i1	-0.5812	8.9547	0.1403	8.585	6.879	1.705	-0.006	-0.339	-0.018	0.102	1	turquoise
c223920_g2_i4	-0.5163	5.6593	0.1409	2.674	0.268	2.406	-0.278	-0.517	-0.067	-0.274	10	purple
c243671_g5_i1	0.6298	7.3836	0.1409	43.813	20.594	23.219	0.747	0.901	0.42	0.462	3	brown
c218607_g1_i1	2.0866	1.1955	0.141	1.573	1.272	0.301	0.615	0.512	0.284	0.686	2	blue
c237051_g2_i3	-0.843	6.5448	0.141	5.879	3.525	2.354	-0.365	-0.734	-0.158	-0.237	3	brown
c208225_g2_i2	0.9404	4.9101	0.1412	5.297	3.339	1.957	0.448	0.398	0.661	0.69	1	turquoise
c208952_g1_i1	-0.504	4.9993	0.1412	1.653	1.037	0.617	-0.34	-0.333	-0.161	0.068	1	turquoise
c227120_g7_i2	-0.678	1.8109	0.1412	NA	NA	NA	NA	NA	NA	NA	NA	NA
c233129_g4_i1	-1.7089	1.2364	0.1412	NA	NA	NA	NA	NA	NA	NA	NA	NA
c233564_g1_i5	-0.8894	1.5515	0.1412	0.434	0.085	0.349	0.065	-0.532	-0.095	-0.184	0	grey
c235112_g2_i11	1.1205	1.6733	0.1412	NA	NA	NA	NA	NA	NA	NA	NA	NA
c235705_g1_i4	-0.9836	2.9263	0.1412	NA	NA	NA	NA	NA	NA	NA	NA	NA
c239580_g1_i7	-1.2683	0.4012	0.1412	NA	NA	NA	NA	NA	NA	NA	NA	NA
c242737_g9_i1	-0.615	2.8249	0.1412	0.46	0.133	0.327	-0.327	-0.226	-0.26	-0.487	0	grey
c229060_g1_i1	-0.4895	5.9632	0.1415	49.918	49.496	0.422	-0.162	-0.24	0.159	-0.16	1	turquoise
c230034_g1_i1	-0.5576	10.3303	0.1415	39.313	38.834	0.479	-0.358	-0.15	0.053	-0.411	1	turquoise
c239419_g1_i1	0.5296	5.2073	0.1415	36.714	31.976	4.738	0.869	0.804	0.593	0.576	2	blue
c242085_g1_i1	-0.5265	3.9439	0.1415	1.535	0.233	1.302	-0.082	-0.496	-0.077	-0.148	0	grey
c212367_g3_i1	1.6793	1.8015	0.1418	24.534	21.014	3.52	0.507	0.911	0.223	0.426	3	brown
c234833_g2_i1	0.9536	6.5787	0.1421	5.247	3.857	1.391	0.659	0.606	0.59	0.466	2	blue
c235201_g1_i1	0.8293	2.1665	0.1421	3.311	1.901	1.41	0.482	0.651	0.706	0.577	3	brown
c235529_g1_i2	-1.243	2.9924	0.1422	15.234	14.163	1.071	-0.821	-0.641	-0.432	-0.563	2	blue
c238037_g4_i6	-0.7273	3.2236	0.1422	0.297	0.06	0.236	-0.076	-0.384	-0.193	0.107	0	grey
c239705_g4_i2	-0.4954	5.6355	0.1422	26.389	25.983	0.406	-0.41	-0.139	-0.095	-0.376	1	turquoise
c225510_g3_i1	0.4029	5.4689	0.1424	20.401	9.298	11.103	0.706	0.868	0.568	0.626	2	blue
c218421_g4_i4	0.9248	3.9635	0.1426	18.578	17.456	1.122	0.806	0.666	0.349	0.68	2	blue
c219965_g2_i2	-0.4589	4.7232	0.1426	15.825	15.434	0.392	-0.062	-0.213	0.209	0.025	1	turquoise
c228309_g1_i6	-0.4573	5.0552	0.1426	5.738	5.372	0.366	-0.33	-0.368	-0.066	-0.238	1	turquoise
c230792_g1_i1	-4.0209	5.8393	0.1426	3.991	0.872	3.12	-0.355	-0.436	-0.733	-0.547	8	pink
c231446_g1_i4	0.7634	4.4799	0.1426	23.472	21.957	1.514	0.817	0.657	0.67	0.6	2	blue
c240934_g1_i6	0.8178	3.3274	0.1426	NA	NA	NA	NA	NA	NA	NA	NA	NA
c241126_g3_i1	-0.5657	5.4243	0.1426	2.887	1.693	1.194	-0.559	-0.227	-0.485	-0.748	2	blue
c221635_g1_i1	-1.0165	3.5527	0.1429	1.475	0.964	0.511	-0.185	-0.554	0.022	-0.304	7	black
c232387_g4_i1	-1.0218	6.4313	0.1429	4.883	2.346	2.536	-0.352	-0.444	-0.493	-0.559	8	pink
c241874_g1_i5	1.1831	7.4687	0.1431	15.012	7.121	7.891	0.728	0.473	0.953	0.488	6	red
c222420_g4_i4	-0.3868	5.235	0.1434	1.34	0.896	0.445	-0.281	-0.427	-0.156	-0.265	1	turquoise
c231257_g1_i4	0.6855	4.0667	0.1436	21.989	20.211	1.778	0.815	0.621	0.351	0.544	2	blue
c235751_g2_i2	0.7718	3.3793	0.1437	20.167	7.161	13.006	0.727	0.86	0.303	0.588	3	brown
c238385_g2_i1	0.4876	4.3674	0.1437	104.372	101.685	2.687	0.968	0.613	0.625	0.708	2	blue
c238576_g2_i9	1.1843	7.329	0.1437	29.923	18.161	11.762	0.663	0.909	0.377	0.495	3	brown
c235595_g6_i6	1.2416	1.7492	0.1438	15.971	8.322	7.649	0.672	0.428	0.653	0.493	1	turquoise
c237447_g1_i9	-0.9218	1.0967	0.1438	NA	NA	NA	NA	NA	NA	NA	NA	NA
c213579_g1_i3	1.81	-0.7315	0.1442	NA	NA	NA	NA	NA	NA	NA	NA	NA
c238980_g1_i2	0.5099	4.4246	0.1449	23.02	4.621	18.399	0.78	0.717	0.398	0.514	5	green
c230481_g5_i3	-0.713	6.076	0.1452	47.968	47.39	0.579	-0.232	-0.223	0.135	-0.25	1	turquoise
c232509_g1_i4	-0.6362	2.8978	0.1452	NA	NA	NA	NA	NA	NA	NA	NA	NA
c242933_g2_i5	0.7813	3.2766	0.1452	16.6	16.216	0.383	0.806	0.554	0.551	0.513	2	blue
c220241_g1_i1	1.3523	4.5675	0.1453	32.225	25.496	6.729	0.557	0.937	0.289	0.475	3	brown
c228577_g3_i1	-0.9681	2.1522	0.1453	NA	NA	NA	NA	NA	NA	NA	NA	NA
c238948_g1_i9	-1.5765	2.1444	0.1454	NA	NA	NA	NA	NA	NA	NA	NA	NA
c232460_g1_i1	-0.6895	3.7028	0.1458	0.07	0.054	0.017	0.055	-0.231	-0.205	0.067	0	grey
c239129_g2_i1	0.8855	3.8523	0.1458	3.949	3.38	0.569	0.695	0.252	0.433	0.695	2	blue
c241479_g2_i3	-0.6111	5.1117	0.146	3.082	0.786	2.295	-0.135	-0.483	-0.28	-0.203	8	pink
c209902_g4_i1	1.2424	1.085	0.1462	10.949	9.733	1.216	0.771	0.583	0.446	0.69	2	blue
c231979_g1_i2	-1.4451	1.3842	0.1462	NA	NA	NA	NA	NA	NA	NA	NA	NA
c243233_g2_i2	0.9286	3.6712	0.1462	NA	NA	NA	NA	NA	NA	NA	NA	NA
c215813_g2_i2	2.9547	2.3015	0.1466	5.26	2.814	2.446	0.565	0.709	0.228	0.475	3	brown
c212582_g2_i2	-0.7825	4.0803	0.1468	1.717	0.962	0.755	-0.544	-0.693	-0.387	-0.58	2	blue
c224314_g6_i2	2.7351	0.0134	0.1468	3.729	2.352	1.377	0.626	0.672	0.674	0.464	2	blue
c217544_g1_i6	2.4309	0.5118	0.1469	NA	NA	NA	NA	NA	NA	NA	NA	NA
c223331_g1_i2	-0.5144	5.9954	0.1472	7.697	6.391	1.307	-0.402	-0.376	0.015	-0.092	1	turquoise
c210371_g5_i1	-0.5004	9.4419	0.1473	67.155	66.683	0.472	-0.281	-0.124	0.098	-0.234	1	turquoise
c220387_g2_i11	1.6379	1.8917	0.1473	NA	NA	NA	NA	NA	NA	NA	NA	NA
c220947_g2_i1	0.5754	3.6758	0.1473	21.651	14.226	7.425	0.78	0.787	0.607	0.427	2	blue
c227317_g3_i6	0.9518	4.9013	0.1473	52.006	47.068	4.937	0.81	0.685	0.406	0.435	2	blue
c235184_g7_i1	-0.4912	10.9878	0.1473	73.182	72.769	0.414	-0.35	-0.147	0.008	-0.35	1	turquoise
c219503_g2_i1	0.5382	5.8003	0.1475	54.248	52.221	2.027	0.913	0.665	0.571	0.6	2	blue
c223379_g3_i3	-3.2024	1.8236	0.1475	1.114	0.097	1.017	-0.206	-0.564	-0.547	0.131	0	grey
c242664_g1_i3	-0.8556	3.6276	0.1475	10.081	9.521	0.56	-0.337	-0.354	-0.117	-0.534	1	turquoise
c234257_g2_i1	0.9239	4.1198	0.1477	27.073	17.863	9.21	0.654	0.927	0.461	0.423	3	brown
c218345_g3_i5	1.6028	0.2412	0.148	12.596	1.847	10.749	0.766	0.666	0.32	0.548	5	green
c238028_g2_i6	0.6149	5.8645	0.148	111.814	108.726	3.088	0.949	0.677	0.483	0.584	2	blue
c208644_g1_i1	-0.6322	3.5542	0.1481	2.603	1.079	1.525	0.022	-0.413	-0.172	-0.162	0	grey
c228911_g1_i2	1.1303	1.561	0.1481	NA	NA	NA	NA	NA	NA	NA	NA	NA
c229351_g6_i3	-0.6124	5.2485	0.1481	0.385	0.246	0.139	0.074	-0.143	-0.105	-0.387	0	grey
c229635_g1_i3	0.6816	2.111	0.1481	19.031	18.141	0.89	0.838	0.629	0.611	0.614	2	blue
c229658_g3_i2	-0.4736	9.7356	0.1481	20.83	19.293	1.537	-0.4	-0.352	0.007	-0.089	1	turquoise
c229758_g1_i2	1.8873	2.7945	0.1481	26.258	21.041	5.217	0.604	0.916	0.415	0.526	3	brown
c230117_g1_i1	-0.7406	6.3674	0.1481	1.429	0.428	1.001	-0.421	-0.512	-0.25	-0.277	2	blue
c236892_g3_i6	-1.6258	5.886	0.1481	1.353	0.47	0.883	-0.456	-0.627	-0.274	-0.426	2	blue
c242189_g2_i3	0.5479	4.6944	0.1481	29.976	22.301	7.676	0.811	0.828	0.629	0.409	2	blue
c223163_g2_i2	-0.5062	4.2193	0.1482	0.621	0.233	0.388	-0.462	-0.474	-0.623	-0.224	6	red
c232447_g7_i1	-0.4539	7.0612	0.1484	22.119	21.767	0.351	-0.167	-0.348	0.084	-0.228	1	turquoise
c231698_g1_i2	-0.8751	1.5394	0.1485	0.59	0.395	0.195	-0.088	-0.147	0.102	-0.349	0	grey
c223414_g3_i2	-0.7743	4.185	0.1486	5.881	3.163	2.717	-0.227	-0.259	0.021	-0.122	22	darkgreen
c213227_g1_i1	1.9589	2.3422	0.1487	0.811	0.329	0.482	0.336	0.428	0.582	0.268	0	grey
c230419_g4_i6	1.8262	1.6679	0.1487	4.626	3.273	1.354	0.646	0.581	0.41	0.832	2	blue
c231058_g1_i1	-0.7251	2.6855	0.1487	NA	NA	NA	NA	NA	NA	NA	NA	NA
c237264_g2_i1	2.759	4.9375	0.1487	3.889	2.05	1.84	0.514	0.208	0.78	0.558	6	red
c243632_g1_i2	-0.442	6.5819	0.1487	29.059	28.454	0.606	-0.193	-0.245	0.193	-0.058	1	turquoise
c217988_g6_i5	-0.653	4.3264	0.1488	63.077	62.603	0.474	-0.294	-0.267	0.111	-0.345	1	turquoise
c233511_g2_i1	1.1688	2.3818	0.1488	7.332	5.209	2.124	0.308	0.539	0.746	0.482	1	turquoise
c208952_g1_i5	-0.527	4.7321	0.149	0.408	0.177	0.231	-0.184	-0.206	-0.18	0.102	0	grey
c217576_g1_i1	-0.639	8.8018	0.149	6.321	4.989	1.332	-0.214	-0.445	-0.044	-0.07	1	turquoise
c219023_g3_i1	-0.4448	4.2352	0.149	12.656	12.084	0.572	-0.122	-0.32	-0.027	0.062	1	turquoise
c223345_g3_i1	-0.647	5.6709	0.149	7.217	5.435	1.781	-0.159	-0.501	0.14	-0.109	1	turquoise
c228911_g1_i1	0.4219	3.6532	0.149	31.951	22.53	9.42	0.82	0.618	0.646	0.629	2	blue
c229350_g3_i2	0.9191	1.932	0.149	22.39	21.58	0.81	0.85	0.601	0.621	0.695	2	blue
c230481_g5_i2	-0.5962	3.3951	0.149	9.285	8.361	0.923	-0.319	-0.423	0.228	-0.227	1	turquoise
c236846_g2_i1	-1.0857	4.2193	0.149	0.3	0.137	0.163	-0.2	-0.418	-0.225	-0.575	0	grey
c239258_g1_i1	0.6323	2.2442	0.149	NA	NA	NA	NA	NA	NA	NA	NA	NA
c240155_g1_i2	0.3925	5.2728	0.149	30.648	19.449	11.199	0.784	0.533	0.849	0.701	2	blue
c240275_g1_i4	1.0916	2.3261	0.149	8.68	7.656	1.024	0.77	0.471	0.789	0.621	2	blue
c241704_g1_i5	0.9778	0.9916	0.149	NA	NA	NA	NA	NA	NA	NA	NA	NA
c242222_g2_i2	1.1321	5.8053	0.149	16.497	13.448	3.049	0.559	0.885	0.559	0.327	3	brown
c242451_g1_i3	2.2578	-0.4421	0.149	NA	NA	NA	NA	NA	NA	NA	NA	NA
c243083_g3_i4	1.0387	3.4514	0.149	17.059	10.525	6.534	0.702	0.779	0.659	0.473	2	blue
c244252_g1_i1	0.372	9.4886	0.149	139.443	134.952	4.491	0.98	0.581	0.678	0.633	2	blue
c214652_g2_i5	-0.4857	5.8873	0.1495	30.607	30.234	0.373	-0.376	-0.218	-0.118	-0.402	1	turquoise
c218599_g3_i2	0.6107	5.1314	0.1495	31.386	30.344	1.041	0.875	0.489	0.672	0.671	2	blue
c229313_g2_i13	1.0441	1.8802	0.1495	11.033	10.387	0.645	0.747	0.558	0.421	0.661	2	blue
c230805_g1_i2	-0.4777	3.9146	0.1495	NA	NA	NA	NA	NA	NA	NA	NA	NA
c232877_g2_i2	0.8228	5.7791	0.1495	4.464	1.902	2.562	0.482	0.655	0.711	0.51	2	blue
c232947_g3_i4	0.7532	2.1605	0.1495	NA	NA	NA	NA	NA	NA	NA	NA	NA
c235180_g2_i4	0.6053	4.8254	0.1495	21.196	19.147	2.049	0.827	0.645	0.633	0.493	2	blue
c240532_g3_i2	0.3892	5.5691	0.1495	14.481	10.207	4.274	0.74	0.755	0.598	0.748	2	blue
c241557_g2_i4	0.5909	5.9891	0.1495	103.906	99.829	4.077	0.949	0.551	0.662	0.543	2	blue
c242283_g3_i11	1.1552	2.6536	0.1495	29.481	27.583	1.897	0.834	0.632	0.462	0.651	2	blue
c226971_g4_i11	-0.3215	5.8929	0.1498	14.336	13.858	0.479	0.23	-0.132	0.369	0.024	1	turquoise
c232094_g2_i2	0.5962	4.3406	0.1498	19.98	2.358	17.622	0.807	0.707	0.621	0.438	5	green
c237117_g2_i1	-0.448	5.0715	0.1498	0.392	0.179	0.214	0.131	-0.065	0.172	-0.246	0	grey
c240897_g1_i1	-1.4225	7.7722	0.1498	5.437	4.329	1.108	-0.105	-0.678	-0.353	-0.19	10	purple
c231942_g1_i2	-1.3891	2.6043	0.1501	0.355	0.3	0.055	-0.235	-0.156	-0.189	-0.531	0	grey
c232746_g7_i4	0.4931	5.6557	0.1501	35.014	26.099	8.915	0.82	0.844	0.647	0.473	2	blue
c154417_g1_i1	-2.0842	0.2782	0.1503	NA	NA	NA	NA	NA	NA	NA	NA	NA
c216763_g2_i3	0.5555	2.7631	0.1503	30.299	24.299	5.999	0.807	0.76	0.652	0.651	2	blue
c221524_g4_i2	-3.118	4.2271	0.1503	2.059	0.386	1.673	-0.394	-0.026	-0.412	-0.223	23	darkturquoise
c223993_g5_i3	-0.7635	1.9292	0.1503	NA	NA	NA	NA	NA	NA	NA	NA	NA
c226944_g1_i1	0.7352	7.113	0.1503	80.928	77.952	2.977	0.874	0.673	0.455	0.485	2	blue
c226945_g1_i12	0.4613	3.9997	0.1503	23.476	17.02	6.457	0.8	0.63	0.532	0.517	2	blue
c231440_g4_i2	-0.4215	10.5497	0.1503	45.813	45.324	0.488	-0.206	-0.05	0.086	-0.214	1	turquoise
c235992_g2_i2	-0.6941	4.6238	0.1503	3.341	1.019	2.322	0.085	-0.564	-0.065	-0.123	21	darkred
c236435_g2_i5	0.6304	7.2497	0.1503	49.796	41.639	8.156	0.829	0.808	0.437	0.439	2	blue
c238483_g1_i5	-0.5342	4.4649	0.1503	8.376	5.378	2.998	-0.153	-0.527	0.067	-0.288	1	turquoise
c239667_g6_i1	0.361	6.7071	0.1503	42.679	40.405	2.274	0.887	0.683	0.683	0.661	2	blue
c241012_g1_i1	-0.8371	3.8901	0.1503	0.692	0.324	0.369	-0.144	-0.388	0.082	-0.51	3	brown
c242311_g2_i1	1.5543	7.2616	0.1503	25.486	16.22	9.267	0.618	0.817	0.229	0.357	3	brown
c242574_g1_i3	1.1907	4.2334	0.1503	6.726	4.011	2.715	0.611	0.632	0.897	0.393	6	red
c243767_g2_i1	-0.5417	7.6555	0.1503	0.773	0.677	0.096	-0.116	-0.272	-0.317	0.158	0	grey
c198620_g1_i2	-0.5165	7.3967	0.1505	45.691	45.371	0.32	-0.255	-0.271	0.133	-0.248	1	turquoise
c207709_g1_i1	-2.4422	3.912	0.1505	3.847	0.693	3.154	-0.626	-0.177	-0.633	-0.255	23	darkturquoise
c219236_g1_i1	2.668	0.7009	0.1505	NA	NA	NA	NA	NA	NA	NA	NA	NA
c224115_g2_i2	0.3275	6.3271	0.1505	75.056	67.624	7.431	0.934	0.723	0.573	0.587	2	blue
c226496_g1_i4	1.5664	1.4277	0.1505	8.882	6.005	2.877	0.673	0.747	0.389	0.522	2	blue
c231982_g2_i8	-0.4436	5.0897	0.1505	20.267	19.868	0.399	-0.257	-0.366	0.066	-0.229	1	turquoise
c232387_g5_i2	0.6383	4.4597	0.1505	37.221	31.468	5.753	0.852	0.791	0.512	0.521	2	blue
c235975_g2_i1	-1.2599	1.0007	0.1505	NA	NA	NA	NA	NA	NA	NA	NA	NA
c237750_g4_i4	-0.9688	1.9645	0.1505	NA	NA	NA	NA	NA	NA	NA	NA	NA
c240872_g2_i1	-1.4179	3.4091	0.1505	2.567	0.852	1.714	-0.411	-0.712	-0.373	-0.247	14	cyan
c209659_g1_i2	0.3906	6.593	0.1508	32.163	21.632	10.531	0.624	0.949	0.587	0.433	3	brown
c224087_g2_i2	-0.8177	4.1116	0.1508	1.978	0.864	1.114	-0.213	-0.357	-0.254	-0.624	17	grey60
c225972_g1_i1	-0.3251	9.5944	0.1508	41.997	41.571	0.426	0.058	-0.108	0.353	-0.145	1	turquoise
c228611_g7_i3	-0.3053	5.5203	0.1508	3.025	2.673	0.353	0.201	-0.149	0.11	-0.111	1	turquoise
c229650_g1_i2	0.5408	5.1815	0.1508	54.436	42.59	11.846	0.817	0.837	0.494	0.545	2	blue
c237398_g3_i5	-0.5391	5.1597	0.1508	38.666	37.998	0.668	-0.209	-0.232	0.159	-0.048	1	turquoise
c242264_g2_i6	-0.5258	3.0174	0.1508	0.704	0.035	0.669	-0.35	-0.49	-0.251	-0.319	0	grey
c243310_g1_i1	0.4575	4.9097	0.1508	15.566	11.049	4.516	0.763	0.511	0.491	0.683	2	blue
c242680_g1_i1	0.5132	6.5588	0.1509	23.751	20.78	2.971	0.82	0.707	0.354	0.607	2	blue
c219023_g3_i2	-0.6515	3.0858	0.1514	6.166	5.135	1.031	-0.27	-0.408	-0.152	-0.015	1	turquoise
c226546_g3_i1	1.6962	1.6947	0.1514	9.482	5.647	3.834	0.608	0.828	0.527	0.676	3	brown
c232746_g7_i1	0.7628	2.3767	0.1514	21.772	2.31	19.462	0.775	0.74	0.837	0.586	6	red
c238151_g2_i1	-0.802	3.5927	0.1514	2.937	2.044	0.893	0.066	-0.335	0.096	0.119	1	turquoise
c238740_g1_i1	-1.3049	0.8361	0.1514	NA	NA	NA	NA	NA	NA	NA	NA	NA
c156005_g1_i1	-0.4273	5.5632	0.1522	18.41	18.039	0.371	-0.019	-0.234	0.036	-0.206	1	turquoise
c192621_g3_i1	-1.4877	7.6912	0.1522	3.128	1.007	2.121	-0.543	-0.11	-0.802	-0.341	6	red
c210542_g1_i1	-0.432	5.1399	0.1522	3.452	1.622	1.829	0.077	-0.435	-0.034	-0.075	0	grey
c213237_g2_i2	-0.6536	3.9082	0.1522	27.489	27.188	0.301	-0.003	-0.275	0.191	-0.044	1	turquoise
c214018_g1_i6	0.9069	2.3645	0.1522	12.492	6.535	5.957	0.524	0.777	0.742	0.57	3	brown
c216891_g2_i1	0.7932	7.4436	0.1522	24.589	20.364	4.225	0.537	0.901	0.385	0.349	3	brown
c220881_g5_i19	-0.4131	3.6136	0.1522	0.82	0.551	0.269	-0.524	-0.161	-0.324	-0.343	2	blue
c222323_g2_i2	0.6959	6.9933	0.1522	46.736	19.012	27.724	0.768	0.871	0.433	0.431	3	brown
c225818_g1_i2	-2.0384	1.1067	0.1522	NA	NA	NA	NA	NA	NA	NA	NA	NA
c225818_g1_i4	-2.4266	1.1524	0.1522	NA	NA	NA	NA	NA	NA	NA	NA	NA
c226053_g2_i1	0.5009	4.4387	0.1522	13.632	8.458	5.175	0.743	0.788	0.55	0.669	2	blue
c227804_g2_i1	-0.989	2.4697	0.1522	0.451	0.324	0.127	-0.183	-0.26	0.081	-0.348	0	grey
c230801_g2_i4	1.8475	0.5729	0.1522	NA	NA	NA	NA	NA	NA	NA	NA	NA
c231321_g2_i2	-1.5293	3.1343	0.1522	4.138	2.537	1.601	-0.018	-0.563	0.219	-0.335	3	brown
c232115_g3_i10	0.7117	7.366	0.1522	79.62	77.345	2.275	0.917	0.525	0.478	0.663	2	blue
c232509_g1_i1	-0.9785	2.7449	0.1522	NA	NA	NA	NA	NA	NA	NA	NA	NA
c232525_g2_i1	0.874	3.353	0.1522	18.48	4.337	14.143	0.658	0.581	0.915	0.503	6	red
c234456_g3_i2	0.5314	7.4958	0.1522	44.535	38.391	6.144	0.819	0.815	0.544	0.542	2	blue
c234456_g3_i4	0.5786	6.9254	0.1522	45.413	42.491	2.922	0.847	0.761	0.616	0.561	2	blue
c235182_g5_i1	-0.836	3.7704	0.1522	6.34	1.055	5.285	-0.205	-0.736	-0.156	-0.105	10	purple
c235384_g3_i1	0.3393	6.488	0.1522	40.517	12.336	28.18	0.775	0.769	0.738	0.591	1	turquoise
c235769_g9_i1	-1.6069	1.3098	0.1522	2.585	1.28	1.305	-0.105	-0.371	0.091	-0.12	7	black
c236283_g1_i5	1.6893	3.9239	0.1522	5.208	2.396	2.812	0.563	0.637	0.443	0.893	17	grey60
c236763_g2_i2	-0.4096	4.7522	0.1522	0.617	0.087	0.529	0.12	-0.17	0.068	-0.199	0	grey
c239533_g1_i1	-1.1104	1.7308	0.1522	NA	NA	NA	NA	NA	NA	NA	NA	NA
c240053_g2_i1	-0.4413	7.4115	0.1522	1.033	0.195	0.839	-0.17	-0.37	-0.4	-0.129	8	pink
c240749_g2_i3	0.6959	5.4929	0.1522	36.343	31.524	4.819	0.817	0.832	0.428	0.617	2	blue
c237750_g4_i3	-1.1487	3.2238	0.1524	2.6	1.653	0.947	-0.28	-0.478	-0.299	-0.742	15	midnightblue
c243828_g1_i1	0.506	4.5617	0.1524	4.563	4.202	0.361	0.724	0.43	0.552	0.697	2	blue
c216848_g3_i4	-0.4496	9.3418	0.153	61.945	61.58	0.365	-0.247	-0.03	0.117	-0.249	1	turquoise
c219160_g4_i2	0.5789	4.835	0.153	66.38	61.37	5.01	0.918	0.713	0.575	0.562	2	blue
c224915_g1_i1	1.3068	2.4237	0.153	NA	NA	NA	NA	NA	NA	NA	NA	NA
c230959_g4_i1	-0.585	2.4781	0.153	0.362	0.087	0.275	-0.214	-0.523	-0.243	-0.344	0	grey
c238111_g1_i3	-0.44	5.5758	0.153	5.502	3.759	1.744	-0.135	-0.491	-0.038	-0.236	1	turquoise
c238342_g3_i5	0.7167	2.7397	0.153	9.533	9.053	0.48	0.809	0.601	0.514	0.741	2	blue
c240900_g5_i5	0.3047	6.1597	0.153	37.195	16.098	21.097	0.741	0.714	0.799	0.492	1	turquoise
c222649_g1_i3	1.4352	0.348	0.1533	NA	NA	NA	NA	NA	NA	NA	NA	NA
c232401_g7_i2	-0.5157	9.5468	0.1533	62.541	62.025	0.516	-0.328	-0.15	0.095	-0.313	1	turquoise
c233376_g3_i4	-0.7099	3.4117	0.1533	4.123	3.481	0.641	-0.678	-0.606	-0.426	-0.442	2	blue
c240562_g5_i4	-0.3689	3.2556	0.1534	0.396	0.174	0.222	0.149	-0.153	-0.039	-0.273	0	grey
c209926_g3_i2	0.8711	6.852	0.1536	63.642	61.426	2.215	0.863	0.651	0.319	0.508	2	blue
c219817_g1_i3	0.3739	5.4715	0.1536	87.795	79.51	8.286	0.943	0.603	0.744	0.652	2	blue
c224785_g4_i3	0.8498	4.4993	0.1537	35.412	27.298	8.115	0.803	0.862	0.546	0.564	2	blue
c230671_g1_i1	1.9457	0.4762	0.1537	12.219	8.688	3.531	0.528	0.884	0.563	0.389	3	brown
c236822_g3_i10	0.6501	5.1674	0.1537	40.537	37.942	2.594	0.891	0.597	0.617	0.761	2	blue
c242960_g3_i1	-0.3694	5.8838	0.1537	4.587	0.634	3.952	0.204	-0.343	0.17	-0.211	0	grey
c210209_g2_i1	1.9024	2.1808	0.1539	26.333	18.943	7.39	0.608	0.882	0.394	0.462	3	brown
c219077_g2_i12	0.5615	2.7164	0.1539	NA	NA	NA	NA	NA	NA	NA	NA	NA
c233925_g2_i3	1.0862	1.5234	0.1539	NA	NA	NA	NA	NA	NA	NA	NA	NA
c235638_g2_i2	-0.5397	6.8222	0.1539	0.94	0.39	0.55	-0.423	-0.414	-0.651	-0.084	6	red
c236325_g1_i10	-0.5034	6.3857	0.1539	9.362	8.884	0.478	-0.42	-0.245	-0.116	-0.451	1	turquoise
c203665_g2_i1	-0.6346	5.5834	0.154	13.991	13.356	0.636	-0.259	-0.347	-0.042	-0.14	1	turquoise
c213848_g2_i1	-0.4539	3.28	0.154	21.935	21.68	0.256	-0.039	-0.158	0.163	-0.143	1	turquoise
c215823_g5_i2	-0.5238	5.3094	0.154	6.151	4.547	1.604	-0.332	-0.427	-0.26	-0.098	1	turquoise
c217411_g3_i3	0.5903	4.5097	0.154	34.3	27.569	6.731	0.801	0.709	0.559	0.408	2	blue
c218837_g4_i1	1.7714	0.9619	0.154	NA	NA	NA	NA	NA	NA	NA	NA	NA
c220147_g1_i8	-0.9693	4.0627	0.154	3.302	2.629	0.673	-0.677	-0.554	-0.497	-0.589	2	blue
c220676_g1_i4	0.3433	4.7831	0.154	46.211	37.079	9.132	0.872	0.699	0.6	0.626	2	blue
c220831_g1_i1	-0.3609	5.0588	0.154	0.459	0.19	0.269	-0.163	-0.4	-0.034	-0.417	0	grey
c222204_g7_i3	0.9661	3.2973	0.154	77.077	74.578	2.499	0.923	0.711	0.513	0.703	2	blue
c224564_g1_i10	2.5097	0.5345	0.154	3.381	2.289	1.092	0.573	0.306	0.353	0.912	17	grey60
c225482_g1_i2	1.2935	2.0064	0.154	7.634	3.626	4.008	0.556	0.594	0.895	0.298	6	red
c226489_g1_i6	-0.3859	5.8114	0.154	30.532	30.192	0.34	-0.142	-0.279	0.251	-0.2	1	turquoise
c227407_g4_i1	1.6732	0.391	0.154	NA	NA	NA	NA	NA	NA	NA	NA	NA
c228630_g3_i4	0.6532	4.3776	0.154	9.561	7.196	2.365	0.55	0.797	0.536	0.275	3	brown
c230287_g3_i12	-0.9689	0.134	0.154	NA	NA	NA	NA	NA	NA	NA	NA	NA
c230332_g1_i1	-0.7695	4.3127	0.154	0.322	0.102	0.22	0.001	-0.546	-0.232	-0.231	10	purple
c230704_g4_i1	1.8648	5.8986	0.154	25.468	19.97	5.498	0.529	0.885	0.336	0.303	3	brown
c230744_g1_i1	-0.6455	3.2726	0.154	3.511	3.354	0.158	-0.224	-0.34	0.034	-0.5	1	turquoise
c231036_g4_i1	-0.4744	5.7587	0.154	2.677	2.291	0.386	-0.239	-0.375	0.11	-0.344	1	turquoise
c231044_g2_i2	0.6558	5.5731	0.154	130.259	128.232	2.028	0.943	0.63	0.516	0.572	2	blue
c232114_g2_i2	-0.83	2.7469	0.154	NA	NA	NA	NA	NA	NA	NA	NA	NA
c232746_g2_i1	0.8008	5.5263	0.154	112.505	109.149	3.355	0.929	0.693	0.508	0.505	2	blue
c233916_g4_i1	2.2362	0.0852	0.154	NA	NA	NA	NA	NA	NA	NA	NA	NA
c234252_g1_i2	-0.8484	1.2731	0.154	NA	NA	NA	NA	NA	NA	NA	NA	NA
c235140_g1_i7	0.6133	5.3851	0.154	95.946	94.895	1.051	0.943	0.585	0.641	0.688	2	blue
c235975_g1_i1	1.4403	1.7597	0.154	NA	NA	NA	NA	NA	NA	NA	NA	NA
c235987_g3_i9	0.5317	5.0138	0.154	11.004	1.609	9.395	0.608	0.512	0.651	0.71	4	yellow
c236195_g4_i2	-3.3236	2.4386	0.154	4.084	0.292	3.792	-0.604	-0.581	-0.37	-0.187	0	grey
c236283_g1_i1	1.8672	4.2445	0.154	3.002	1.268	1.734	0.528	0.582	0.455	0.833	17	grey60
c237799_g1_i3	-0.6451	2.7577	0.154	0.686	0.497	0.189	-0.311	-0.466	-0.213	-0.104	1	turquoise
c239376_g2_i11	5.421	2.4063	0.154	4.782	2.987	1.795	0.287	0.686	0.631	0.516	3	brown
c239706_g1_i5	-0.93	7.5659	0.154	3.569	1.175	2.394	-0.51	-0.294	-0.497	-0.302	0	grey
c239716_g4_i2	1.3293	4.2229	0.154	3.924	0.554	3.37	0.544	0.77	0.552	0.482	10	purple
c240396_g5_i2	-1.7015	0.3589	0.154	NA	NA	NA	NA	NA	NA	NA	NA	NA
c240897_g1_i3	-1.7127	3.2812	0.154	2.198	0.938	1.26	-0.167	-0.577	-0.487	-0.36	10	purple
c240900_g5_i1	0.2848	6.3664	0.154	44.941	32.807	12.134	0.851	0.805	0.797	0.506	2	blue
c241647_g3_i2	-0.5176	5.2614	0.154	3.151	1.347	1.804	0.055	-0.393	-0.092	-0.163	0	grey
c242026_g3_i3	1.705	2.2729	0.154	11.58	8.817	2.763	0.514	0.845	0.214	0.187	3	brown
c243300_g2_i1	1.2694	3.9891	0.154	43.943	42.401	1.542	0.807	0.602	0.479	0.48	2	blue
c243367_g2_i3	1.0611	3.3556	0.154	5.022	3.123	1.899	0.651	0.677	0.525	0.408	2	blue
c243566_g1_i6	0.8343	3.2014	0.154	10.082	5.804	4.278	0.634	0.843	0.444	0.737	3	brown
c286086_g1_i1	-2.2314	-1.3981	0.154	NA	NA	NA	NA	NA	NA	NA	NA	NA
c215093_g1_i2	-0.4444	4.6133	0.1541	12.923	12.68	0.244	-0.238	-0.213	-0.044	-0.237	1	turquoise
c221457_g3_i1	-1.9539	-0.6024	0.1544	NA	NA	NA	NA	NA	NA	NA	NA	NA
c233068_g2_i1	-1.1401	4.4366	0.1544	1.591	0.596	0.995	-0.332	-0.492	-0.337	-0.346	7	black
c236373_g2_i1	0.3892	4.9234	0.1544	27.196	20.505	6.692	0.8	0.829	0.558	0.488	2	blue
c234468_g1_i2	1.8975	0.6864	0.155	NA	NA	NA	NA	NA	NA	NA	NA	NA
c235644_g3_i3	0.8353	3.8669	0.1552	4.885	3.329	1.556	0.622	0.67	0.329	0.686	2	blue
c236422_g1_i3	-0.7315	4.0556	0.1552	1.457	1.121	0.336	-0.126	-0.498	-0.205	-0.206	10	purple
c212190_g6_i3	1.2389	2.379	0.1554	9.872	6.867	3.005	0.747	0.482	0.469	0.778	2	blue
c229942_g1_i1	0.6728	3.9194	0.1554	45.402	41.768	3.634	0.858	0.6	0.553	0.531	2	blue
c229060_g1_i4	-0.4447	4.6175	0.1555	3.97	3.834	0.136	-0.276	-0.373	-0.039	-0.193	1	turquoise
c223989_g1_i1	0.6045	3.1549	0.1558	14.254	13.24	1.015	0.811	0.565	0.642	0.56	2	blue
c242850_g1_i2	1.5124	1.2406	0.1558	1.029	0.151	0.878	0.341	0.462	0.502	0.598	25	orange
c202401_g1_i1	-0.5337	4.7565	0.1559	4.528	4.321	0.206	-0.004	-0.204	0.262	-0.015	1	turquoise
c214652_g2_i1	-0.4464	6.3153	0.1559	73.85	73.393	0.457	-0.248	-0.263	0.128	-0.092	1	turquoise
c214925_g1_i1	-0.5037	7.4707	0.1559	45.668	45.121	0.547	-0.226	-0.053	0.008	-0.155	1	turquoise
c216874_g2_i2	1.0532	2.5045	0.1559	29.499	28.406	1.093	0.868	0.52	0.402	0.703	2	blue
c222419_g1_i6	-0.539	3.5924	0.1559	22.179	21.937	0.242	-0.333	-0.216	0.048	-0.508	1	turquoise
c222833_g1_i2	1.0481	2.1287	0.1559	45.489	44.368	1.121	0.867	0.605	0.387	0.657	2	blue
c222946_g2_i1	-0.5315	3.9392	0.1559	4.153	1.968	2.184	-0.41	-0.516	-0.167	-0.331	1	turquoise
c227414_g2_i1	-0.4257	6.112	0.1559	3.388	3.154	0.234	-0.163	-0.374	0.23	-0.31	1	turquoise
c231979_g1_i1	1.0703	2.2643	0.1559	17.722	11.727	5.995	0.757	0.327	0.538	0.763	2	blue
c234093_g5_i4	-1.7412	-1.083	0.1559	NA	NA	NA	NA	NA	NA	NA	NA	NA
c236989_g1_i2	-0.6727	3.458	0.1559	1.66	1.105	0.555	-0.462	-0.185	-0.024	-0.451	1	turquoise
c238028_g2_i7	0.8425	4.8925	0.1559	31.357	25.556	5.801	0.786	0.754	0.343	0.538	2	blue
c238606_g1_i4	-0.4838	4.8931	0.1559	0.305	0.098	0.206	-0.134	-0.033	-0.197	-0.252	0	grey
c239419_g1_i2	-2.9766	-0.3579	0.1559	NA	NA	NA	NA	NA	NA	NA	NA	NA
c242853_g3_i4	-0.767	4.647	0.1559	2.316	0.649	1.668	0.036	-0.377	-0.469	-0.254	0	grey
c210423_g1_i5	-0.5037	8.6282	0.1561	12.856	12.453	0.403	-0.416	-0.195	-0.15	-0.438	1	turquoise
c239504_g2_i6	3.103	-0.1864	0.1562	NA	NA	NA	NA	NA	NA	NA	NA	NA
c240952_g2_i5	0.3851	6.1696	0.1562	88.49	85.368	3.122	0.959	0.671	0.587	0.712	2	blue
c243842_g1_i1	0.9808	3.5999	0.1562	2.934	1.243	1.691	0.463	0.684	0.34	0.592	3	brown
c229588_g3_i1	-0.4128	4.4934	0.1564	0.467	0.141	0.326	0.173	-0.244	-0.016	-0.27	0	grey
c228332_g1_i3	-0.7708	3.9295	0.1569	7.191	5.499	1.692	-0.187	-0.17	0.095	-0.149	22	darkgreen
c175158_g1_i2	-0.52	5.6914	0.157	3.782	3.446	0.336	-0.229	-0.186	-0.057	-0.49	1	turquoise
c176630_g1_i1	-0.3245	8.0873	0.157	22.113	20.858	1.255	0.083	-0.294	0.256	-0.037	1	turquoise
c189749_g1_i1	0.8309	6.7052	0.157	117.151	115.506	1.645	0.921	0.613	0.493	0.597	2	blue
c199729_g1_i1	-0.6495	4.2158	0.157	8.104	6.243	1.862	-0.353	-0.245	0.075	-0.334	1	turquoise
c214864_g2_i2	1.7906	-0.1147	0.157	7.026	4.331	2.696	0.608	0.741	0.286	0.265	2	blue
c215018_g1_i1	0.5596	3.8795	0.157	14.319	10.601	3.718	0.766	0.744	0.668	0.344	2	blue
c217356_g3_i16	-0.4061	4.5902	0.157	6.211	5.822	0.39	-0.392	-0.14	-0.064	-0.373	1	turquoise
c219459_g8_i1	-0.4323	6.2336	0.157	0.228	0.082	0.146	-0.169	-0.047	0.18	-0.358	0	grey
c220141_g3_i3	-1.2722	0.1233	0.157	NA	NA	NA	NA	NA	NA	NA	NA	NA
c221077_g4_i3	0.5166	4.6453	0.157	14.481	4.061	10.42	0.695	0.502	0.903	0.362	6	red
c222706_g4_i1	1.5295	0.6302	0.157	NA	NA	NA	NA	NA	NA	NA	NA	NA
c225132_g1_i1	0.8253	2.3786	0.157	3.136	1.388	1.748	0.545	0.692	0.423	0.621	2	blue
c226371_g1_i5	0.4174	4.3194	0.157	9.089	2.351	6.738	0.528	0.828	0.653	0.409	1	turquoise
c227122_g2_i3	0.7839	3.8061	0.157	6.377	0.873	5.504	0.638	0.595	0.674	0.191	6	red
c231022_g1_i1	1.0235	2.8596	0.157	4.821	3.015	1.806	0.448	0.795	0.414	0.44	3	brown
c231154_g1_i8	-1.7685	5.6208	0.157	5.054	2.434	2.619	-0.242	-0.656	-0.283	-0.338	10	purple
c233142_g2_i1	0.3201	5.6643	0.157	47.365	36.769	10.596	0.86	0.608	0.774	0.581	2	blue
c234955_g3_i1	-0.952	5.2246	0.157	4.23	1.443	2.787	0.054	-0.535	-0.102	-0.159	0	grey
c236184_g1_i2	-0.6054	6.264	0.157	11.802	11.338	0.464	-0.261	-0.401	0.131	-0.401	1	turquoise
c238564_g1_i2	1.1895	5.3392	0.157	11.198	5.283	5.916	0.579	0.74	0.696	0.532	3	brown
c239683_g3_i4	1.1537	3.3664	0.157	4.364	3.639	0.725	0.45	0.711	0.282	0.334	3	brown
c240419_g3_i1	-2.9635	3.4082	0.157	7.217	4.651	2.566	-0.685	-0.749	-0.274	-0.447	2	blue
c240872_g2_i2	-1.4857	4.5497	0.157	3.449	0.985	2.464	-0.463	-0.711	-0.378	-0.304	14	cyan
c242304_g2_i3	1.1328	3.3699	0.157	3.425	2.303	1.122	0.601	0.577	0.665	0.563	2	blue
c242846_g1_i2	1.1145	5.1106	0.157	7.269	6.001	1.268	0.434	0.78	0.538	0.215	3	brown
c242966_g4_i1	1.0665	2.9007	0.157	3.912	0.746	3.167	0.575	0.604	0.332	0.724	3	brown
c216330_g2_i4	-0.4659	5.2472	0.1575	23.843	23.52	0.323	-0.175	-0.241	0.182	-0.177	1	turquoise
c237332_g2_i3	0.505	4.7965	0.1575	10.564	3.207	7.357	0.537	0.696	0.55	0.605	3	brown
c218950_g1_i1	-0.4974	3.3674	0.1577	0.426	0.205	0.22	-0.027	-0.287	0.1	-0.268	7	black
c228810_g2_i2	-0.4244	5.2928	0.1577	63.619	63.091	0.528	-0.155	-0.193	0.098	-0.11	1	turquoise
c230949_g2_i6	0.539	3.5184	0.1579	10.306	7.452	2.854	0.495	0.88	0.345	0.382	3	brown
c235388_g2_i8	0.3266	5.4646	0.1579	60.569	46.151	14.418	0.884	0.603	0.791	0.65	2	blue
c228666_g1_i2	-0.5615	7.5061	0.1581	0.851	0.405	0.446	-0.178	-0.45	-0.08	0.15	1	turquoise
c225281_g3_i4	0.3183	7.4686	0.1583	47.461	34.923	12.538	0.833	0.834	0.637	0.69	2	blue
c233968_g2_i12	0.9411	3.452	0.1583	1.801	0.627	1.174	0.436	0.598	0.675	0.368	3	brown
c211563_g8_i2	-0.358	7.837	0.1588	81.973	81.67	0.304	-0.171	-0.025	0.182	-0.252	1	turquoise
c238554_g1_i1	0.5032	9.163	0.1588	9.893	3.365	6.528	0.563	0.805	0.577	0.499	2	blue
c240383_g4_i1	-0.9663	4.1176	0.1589	1.021	0.362	0.659	-0.307	-0.155	-0.09	-0.547	16	lightcyan
c212947_g1_i1	-0.6005	2.7692	0.159	1.765	0.635	1.13	-0.105	-0.531	-0.229	-0.373	21	darkred
c224498_g4_i2	0.3132	7.3472	0.159	35.15	28.507	6.643	0.844	0.811	0.642	0.673	2	blue
c228609_g1_i3	0.8298	5.3339	0.159	63.273	61.87	1.402	0.894	0.605	0.536	0.598	2	blue
c210724_g2_i3	0.8438	7.8424	0.1591	19.645	15.729	3.916	0.555	0.921	0.439	0.494	3	brown
c216647_g6_i4	0.6764	5.1261	0.1591	71.681	68.255	3.426	0.883	0.749	0.47	0.535	2	blue
c224848_g3_i1	0.6395	2.6671	0.1591	14.372	11.717	2.655	0.789	0.716	0.323	0.572	2	blue
c231388_g1_i7	-0.7699	3.9592	0.1591	1.414	0.806	0.608	-0.424	-0.487	0.018	-0.434	1	turquoise
c232981_g1_i4	1.091	5.057	0.1591	16.833	13.269	3.564	0.505	0.928	0.439	0.409	3	brown
c235758_g3_i4	-2.2871	3.9645	0.1591	8.36	2.303	6.057	-0.634	-0.37	-0.861	-0.527	1	turquoise
c243607_g1_i1	1.189	2.1868	0.1591	13.015	9.609	3.406	0.756	0.776	0.688	0.487	2	blue
c201141_g1_i1	-1.6652	5.27	0.1593	2.365	0.509	1.856	-0.256	-0.674	-0.02	-0.085	10	purple
c210320_g1_i1	0.944	3.6467	0.1593	14.549	10.754	3.795	0.596	0.84	0.392	0.389	3	brown
c214472_g7_i1	0.7423	6.3496	0.1593	83.483	82.142	1.341	0.907	0.669	0.494	0.534	2	blue
c220915_g4_i4	-0.715	2.7414	0.1593	1.622	0.358	1.264	-0.4	-0.637	-0.028	-0.46	10	purple
c222442_g2_i1	2.8675	-1.2323	0.1593	NA	NA	NA	NA	NA	NA	NA	NA	NA
c225493_g1_i1	-0.5707	8.3225	0.1593	7.578	7.281	0.297	-0.12	-0.219	-0.011	-0.326	1	turquoise
c226376_g2_i1	-0.5863	5.1188	0.1593	1.376	1.036	0.34	-0.173	-0.445	-0.368	-0.273	8	pink
c236057_g1_i2	0.9683	2.6615	0.1593	2.783	0.693	2.09	0.542	0.578	0.542	0.248	0	grey
c236876_g1_i5	1.2261	1.4388	0.1593	8.887	5.279	3.608	0.589	0.764	0.422	0.184	3	brown
c238042_g4_i11	3.1191	3.5088	0.1593	2.1	1.708	0.392	0.571	0.473	0.49	0.457	2	blue
c240737_g2_i6	1.1878	2.2576	0.1593	7.308	5.044	2.264	0.683	0.629	0.269	0.403	2	blue
c243549_g3_i4	2.154	3.3699	0.1593	NA	NA	NA	NA	NA	NA	NA	NA	NA
c214817_g2_i6	-0.6183	4.2433	0.1596	10.028	8.703	1.324	-0.318	-0.375	-0.249	-0.339	1	turquoise
c239706_g1_i2	-0.8254	4.9815	0.1596	2.488	1.168	1.319	-0.28	-0.202	-0.537	-0.173	0	grey
c218123_g3_i3	-0.4999	5.3714	0.1597	45.454	44.723	0.732	-0.332	-0.216	0.132	-0.135	1	turquoise
c231937_g2_i1	0.7367	3.7212	0.1597	4.372	2.017	2.355	0.648	0.491	0.417	0.443	2	blue
c203193_g1_i1	0.373	7.3318	0.1598	41.835	24.44	17.396	0.81	0.734	0.709	0.509	2	blue
c218108_g6_i1	0.7311	2.8421	0.1598	2.753	0.555	2.198	0.537	0.532	0.533	0.557	3	brown
c220350_g1_i2	-0.4551	5.573	0.1598	6.059	5.49	0.569	-0.448	-0.228	-0.09	-0.474	1	turquoise
c226839_g1_i3	0.4329	5.4721	0.1598	35.751	25.456	10.296	0.807	0.866	0.58	0.631	2	blue
c232356_g1_i1	0.7445	4.1818	0.1604	10.214	7.241	2.973	0.737	0.625	0.834	0.342	2	blue
c215397_g1_i1	-0.426	8.8533	0.1607	55.176	54.87	0.306	-0.294	-0.173	0.107	-0.422	1	turquoise
c217203_g1_i3	1.4915	5.296	0.1607	4.591	2.051	2.541	0.436	0.673	0.641	0.558	3	brown
c217820_g2_i2	-1.9876	-0.3333	0.1607	3.501	2.884	0.617	-0.697	-0.506	-0.531	-0.715	2	blue
c221692_g2_i1	1.6522	1.243	0.161	10.516	9.282	1.234	0.788	0.456	0.366	0.509	2	blue
c222665_g6_i6	-2.1968	3.8917	0.1612	6.677	5.213	1.464	-0.446	-0.511	-0.441	-0.802	17	grey60
c234019_g2_i3	-0.6275	3.4013	0.1612	NA	NA	NA	NA	NA	NA	NA	NA	NA
c235362_g1_i1	1.3766	0.7303	0.1612	NA	NA	NA	NA	NA	NA	NA	NA	NA
c243591_g3_i1	0.6199	5.5527	0.1612	16.962	9.636	7.326	0.727	0.784	0.582	0.438	2	blue
c208401_g2_i1	0.5786	5.6624	0.1613	18.191	14.606	3.585	0.788	0.599	0.56	0.621	2	blue
c226730_g3_i4	0.6232	6.4882	0.1613	16.775	12.107	4.668	0.729	0.761	0.474	0.703	2	blue
c228255_g1_i1	-0.3988	4.8095	0.1613	5.846	4.941	0.904	-0.18	-0.446	0.007	-0.334	1	turquoise
c232424_g1_i6	-0.4939	9.0702	0.1613	19.64	19.185	0.456	-0.319	-0.288	0.262	-0.397	1	turquoise
c232532_g2_i6	0.5044	5.6896	0.1613	85.597	82.05	3.547	0.899	0.694	0.515	0.483	2	blue
c236079_g1_i15	0.5132	6.1689	0.1613	21.294	17.699	3.595	0.548	0.906	0.442	0.438	3	brown
c217792_g2_i3	0.516	4.764	0.1622	81.315	79.214	2.101	0.938	0.557	0.595	0.669	2	blue
c221539_g7_i3	-0.4004	6.0221	0.1622	34.784	34.583	0.2	-0.178	-0.148	-0.041	-0.277	1	turquoise
c244249_g2_i1	0.6205	8.4466	0.1625	68.457	64.999	3.457	0.874	0.695	0.428	0.572	2	blue
c209696_g5_i1	-1.6846	-0.3144	0.1626	NA	NA	NA	NA	NA	NA	NA	NA	NA
c219081_g1_i5	-0.4403	4.5811	0.1626	19.4	18.263	1.137	-0.313	-0.448	0.101	-0.313	1	turquoise
c221931_g2_i3	1.7544	2.0441	0.1626	3.561	0.651	2.91	0.544	0.573	0.414	0.704	0	grey
c222355_g2_i4	0.8764	7.1139	0.1626	2.975	1.279	1.696	0.48	0.607	0.554	0.184	3	brown
c225457_g2_i2	0.4825	7.2396	0.1626	53.114	35.864	17.251	0.779	0.86	0.475	0.43	2	blue
c231025_g1_i2	-0.8982	1.9267	0.1626	NA	NA	NA	NA	NA	NA	NA	NA	NA
c235405_g1_i1	1.7385	-0.4138	0.1626	NA	NA	NA	NA	NA	NA	NA	NA	NA
c236976_g1_i6	-0.4768	10.3684	0.1626	16.136	14.626	1.509	-0.404	-0.391	0.175	-0.311	1	turquoise
c239805_g2_i2	-1.8209	-0.2943	0.1626	NA	NA	NA	NA	NA	NA	NA	NA	NA
c240897_g1_i2	-1.2877	6.1905	0.1626	4.993	4.149	0.843	-0.064	-0.657	-0.343	-0.193	10	purple
c240973_g4_i6	0.8549	1.6636	0.1626	3.832	2.893	0.939	0.507	0.736	0.519	0.391	3	brown
c241439_g3_i4	0.5259	4.519	0.1626	60.651	56.044	4.607	0.875	0.744	0.455	0.645	2	blue
c241825_g1_i4	-1.2736	1.7243	0.1626	1.35	0.334	1.016	-0.297	-0.222	-0.604	-0.707	0	grey
c242596_g1_i4	0.5819	4.9556	0.1626	19.741	9.678	10.063	0.668	0.873	0.514	0.485	3	brown
c242929_g1_i1	0.7048	7.6915	0.1626	29.242	24.368	4.874	0.534	0.968	0.357	0.481	3	brown
c217721_g7_i1	-0.8424	4.7044	0.1627	2.433	2.178	0.255	-0.268	-0.216	-0.394	0.028	0	grey
c238453_g2_i3	0.6644	4.9192	0.1627	2.91	0.742	2.168	0.539	0.503	0.608	0.82	17	grey60
c213883_g1_i1	-1.2088	1.2754	0.1629	NA	NA	NA	NA	NA	NA	NA	NA	NA
c220350_g1_i1	-0.4853	5.5271	0.1629	1.179	0.52	0.659	-0.488	-0.236	-0.418	-0.454	1	turquoise
c233269_g1_i1	-3.489	-0.8682	0.1629	6.535	5.026	1.509	-0.649	-0.579	-0.311	-0.602	2	blue
c242514_g3_i3	1.8039	1.6315	0.1629	6.889	4.707	2.182	0.446	0.795	0.332	0.217	3	brown
c197804_g2_i2	2.3279	-1.7324	0.1633	NA	NA	NA	NA	NA	NA	NA	NA	NA
c217345_g2_i1	0.9173	3.37	0.1633	3.838	1.308	2.529	0.566	0.349	0.816	0.387	6	red
c219377_g6_i1	1.4139	0.98	0.1633	NA	NA	NA	NA	NA	NA	NA	NA	NA
c226839_g1_i2	0.5118	5.4383	0.1633	28.972	25.578	3.394	0.829	0.766	0.601	0.736	2	blue
c235509_g3_i1	0.2853	6.6426	0.1633	23.715	5.389	18.326	0.722	0.806	0.746	0.686	3	brown
c239376_g2_i13	5.2791	2.2951	0.1633	5.146	3.132	2.014	0.3	0.689	0.645	0.521	3	brown
c241132_g1_i2	-0.802	6.3448	0.1635	3.87	2.343	1.527	-0.129	-0.599	-0.149	0.016	10	purple
c214126_g1_i4	0.5098	7.0818	0.1636	109.226	106.373	2.853	0.951	0.61	0.557	0.599	2	blue
c195062_g1_i1	-0.3175	7.1255	0.1637	25.704	25.589	0.115	0.056	-0.069	0.224	-0.154	1	turquoise
c235977_g1_i4	-1.3972	3.0341	0.1638	2.452	1.188	1.265	-0.234	-0.348	-0.386	-0.497	25	orange
c236596_g2_i7	0.5511	5.6434	0.1639	34.073	11.744	22.33	0.813	0.609	0.516	0.371	5	green
c219896_g1_i1	1.7309	-0.5532	0.164	NA	NA	NA	NA	NA	NA	NA	NA	NA
c229841_g2_i1	2.2235	1.6606	0.1642	2.242	1.048	1.194	0.556	0.631	0.225	0.486	2	blue
c231649_g2_i2	0.7637	3.2817	0.1642	2.761	1.465	1.296	0.424	0.573	0.453	0.266	3	brown
c238482_g1_i6	-0.9063	2.2153	0.1642	NA	NA	NA	NA	NA	NA	NA	NA	NA
c213306_g2_i1	-0.52	4.3193	0.1646	4.797	1.18	3.617	-0.294	-0.589	0.076	-0.134	10	purple
c244075_g4_i1	-0.8237	5.7908	0.1646	8.379	6.355	2.024	-0.275	-0.449	-0.199	-0.272	1	turquoise
c226390_g2_i1	-0.844	1.8956	0.1652	0.285	0.138	0.147	0.134	-0.517	0.1	-0.127	3	brown
c241715_g3_i1	-1.9006	5.7196	0.1652	7.651	1.497	6.153	-0.395	-0.628	-0.036	-0.188	10	purple
c122970_g1_i1	1.6159	1.6278	0.1653	21.262	20.823	0.44	0.791	0.462	0.523	0.506	2	blue
c215848_g2_i7	0.4381	4.8693	0.1653	73.519	69.523	3.996	0.936	0.598	0.732	0.648	2	blue
c216002_g1_i6	-0.943	5.8463	0.1653	6.487	3.534	2.953	-0.24	-0.615	-0.315	-0.426	8	pink
c229658_g3_i1	-0.346	6.8825	0.1653	13.027	12.347	0.68	-0.15	-0.133	0.084	0.117	1	turquoise
c230689_g2_i3	0.5519	6.59	0.1653	35.653	23.668	11.985	0.785	0.909	0.474	0.618	2	blue
c231902_g2_i4	-0.8564	2.047	0.1653	NA	NA	NA	NA	NA	NA	NA	NA	NA
c237988_g2_i1	0.6996	3.8867	0.1653	35.524	32.589	2.935	0.851	0.697	0.491	0.5	2	blue
c239566_g1_i3	0.8889	5.6507	0.1653	10.024	6.559	3.465	0.57	0.798	0.117	0.531	3	brown
c240034_g1_i1	0.7784	5.8496	0.1653	9.44	3.762	5.678	0.604	0.68	0.679	0.51	2	blue
c241090_g1_i1	-0.5902	6.7673	0.1653	0.826	0.145	0.681	-0.327	-0.178	-0.635	-0.332	9	magenta
c241278_g2_i2	-0.4239	6.4604	0.1653	0.282	0.101	0.181	-0.015	-0.357	-0.401	-0.571	0	grey
c241579_g2_i1	0.8115	3.2631	0.1653	65.612	64.016	1.596	0.905	0.473	0.528	0.548	2	blue
c244311_g1_i3	0.716	4.1049	0.1653	NA	NA	NA	NA	NA	NA	NA	NA	NA
c233217_g3_i1	-0.3607	7.4433	0.1655	0.913	0.745	0.167	-0.13	-0.318	-0.005	-0.239	1	turquoise
c244510_g1_i1	0.6182	8.6101	0.1655	8.305	5.997	2.307	0.629	0.651	0.481	0.495	2	blue
c238100_g2_i1	0.794	3.0249	0.1658	27.735	23.229	4.506	0.813	0.782	0.434	0.528	2	blue
c219786_g5_i3	0.6086	4.0424	0.1659	63.556	58.073	5.483	0.886	0.626	0.547	0.525	2	blue
c222057_g1_i1	0.5583	5.9228	0.1659	36.747	34.281	2.466	0.884	0.556	0.596	0.588	2	blue
c225482_g1_i1	0.5445	5.0638	0.1659	10.148	3.098	7.05	0.584	0.609	0.856	0.311	6	red
c231729_g6_i13	-0.8706	4.7904	0.1659	2.316	2.014	0.302	-0.612	-0.488	-0.286	-0.445	2	blue
c235728_g1_i7	-0.6299	3.4552	0.1659	0.491	0.055	0.436	-0.43	-0.263	-0.559	-0.357	0	grey
c236405_g2_i1	0.452	6.0581	0.1659	52.678	43.195	9.483	0.882	0.415	0.672	0.664	2	blue
c244063_g1_i4	0.7824	3.9024	0.1659	70.704	68.163	2.541	0.925	0.673	0.394	0.581	2	blue
c239632_g1_i10	0.7723	5.2282	0.1661	60.353	55.669	4.684	0.878	0.749	0.435	0.586	2	blue
c240035_g1_i1	-0.6476	6.1133	0.1661	4.463	2.504	1.959	-0.323	-0.438	-0.257	-0.412	1	turquoise
c187808_g1_i1	-1.2776	0.4701	0.1663	NA	NA	NA	NA	NA	NA	NA	NA	NA
c213391_g3_i3	0.3647	5.7928	0.1663	46.285	43.929	2.356	0.897	0.696	0.679	0.798	2	blue
c219963_g1_i2	-0.6956	5.3186	0.1663	17.269	15.439	1.83	-0.182	-0.42	0.022	-0.064	1	turquoise
c221351_g2_i8	0.6096	4.2147	0.1663	61.481	59.245	2.236	0.875	0.728	0.507	0.56	2	blue
c222748_g1_i1	-1.9643	-0.5038	0.1663	NA	NA	NA	NA	NA	NA	NA	NA	NA
c225227_g1_i1	-1.2136	0.3077	0.1663	NA	NA	NA	NA	NA	NA	NA	NA	NA
c225424_g4_i1	-0.6172	4.7141	0.1663	3.832	2.608	1.224	-0.485	-0.417	-0.254	-0.502	1	turquoise
c228986_g1_i7	0.6155	4.0605	0.1663	72.472	70.484	1.988	0.929	0.699	0.555	0.688	2	blue
c234785_g1_i5	0.6663	5.449	0.1663	92.098	90.631	1.468	0.903	0.616	0.464	0.538	2	blue
c234955_g3_i3	-1.1458	8.2998	0.1663	4.253	1.792	2.461	0.042	-0.551	-0.14	-0.253	0	grey
c239561_g1_i2	0.4942	6.9333	0.1663	115.166	112.431	2.735	0.963	0.615	0.521	0.532	2	blue
c240226_g3_i3	0.9654	2.1692	0.1663	6.852	5.131	1.721	0.67	0.722	0.526	0.29	2	blue
c244496_g2_i1	0.5933	6.8859	0.1663	11.302	8.418	2.884	0.691	0.689	0.405	0.448	2	blue
c244513_g1_i1	0.7278	5.5372	0.1663	15.458	14.039	1.419	0.755	0.616	0.482	0.23	2	blue
c225149_g3_i4	-0.6131	2.2119	0.1664	0.316	0.099	0.217	-0.212	-0.29	-0.247	-0.701	0	grey
c234657_g3_i4	-0.5243	4.7985	0.1664	12.191	12.061	0.129	-0.325	-0.144	0.042	-0.335	1	turquoise
c213147_g4_i1	-0.6058	7.1702	0.1665	2.079	1.285	0.794	-0.018	-0.38	0.051	-0.098	1	turquoise
c225451_g3_i3	1.6989	0.577	0.1665	22.87	13.717	9.153	0.704	0.814	0.289	0.412	2	blue
c230508_g8_i1	-2.0487	1.8146	0.1665	NA	NA	NA	NA	NA	NA	NA	NA	NA
c230746_g1_i1	0.6516	6.0687	0.1665	123.499	121.629	1.87	0.946	0.623	0.532	0.584	2	blue
c231025_g1_i3	-0.9798	3.1537	0.1665	0.182	0.067	0.115	0.037	-0.471	-0.185	-0.224	0	grey
c231678_g1_i1	-0.4307	4.2456	0.1665	0.898	0.103	0.795	0.082	-0.196	-0.144	0.15	7	black
c241209_g1_i3	0.525	4.3519	0.1665	51.042	46.742	4.3	0.885	0.78	0.447	0.68	2	blue
c242026_g3_i1	1.5526	4.9125	0.1665	12.824	10.179	2.645	0.486	0.853	0.217	0.146	3	brown
c242304_g2_i1	1.2431	4.5397	0.1665	3.208	1.942	1.266	0.537	0.432	0.722	0.608	2	blue
c226320_g1_i1	5.3447	3.3014	0.1666	5.748	4.208	1.54	0.324	0.758	0.222	0.282	3	brown
c233577_g2_i5	0.9335	3.8516	0.1669	99.711	98.563	1.148	0.946	0.543	0.561	0.57	2	blue
c185981_g1_i2	-0.7703	3.9525	0.167	0.213	0.044	0.17	-0.184	-0.47	-0.565	-0.381	0	grey
c228955_g3_i6	-0.2897	5.7539	0.167	1.807	1.234	0.573	0.385	-0.09	0.267	0.127	1	turquoise
c229927_g1_i3	0.6735	2.078	0.167	6.17	5.151	1.019	0.685	0.532	0.703	0.614	2	blue
c234515_g5_i5	-0.9356	3.1686	0.1672	5.866	5.004	0.862	-0.732	-0.628	-0.55	-0.646	2	blue
c221455_g2_i4	2.9507	1.8652	0.1673	8.557	6.664	1.893	0.755	0.39	0.372	0.285	2	blue
c227063_g4_i1	-0.4889	6.9111	0.1673	6.7	5.883	0.817	-0.08	-0.207	0.156	0.089	1	turquoise
c235267_g2_i2	0.5285	4.4008	0.1673	15.931	12.245	3.686	0.765	0.663	0.761	0.547	2	blue
c236767_g1_i4	-0.2905	6.1049	0.1673	10.745	10.594	0.151	0	-0.021	0.127	-0.375	1	turquoise
c239136_g4_i3	1.585	5.5899	0.1673	2.613	0.678	1.935	0.419	0.368	0.571	0.744	1	turquoise
c239187_g1_i5	-1.6283	0.6561	0.1673	NA	NA	NA	NA	NA	NA	NA	NA	NA
c241384_g3_i8	2.3628	0.5023	0.1673	7.89	5.918	1.972	0.447	0.86	0.608	0.435	3	brown
c118470_g1_i1	-0.3391	5.156	0.1675	3.078	2.746	0.331	0.1	-0.042	0.131	-0.239	1	turquoise
c235210_g3_i2	0.5854	6.107	0.1675	40.196	39.716	0.48	0.882	0.536	0.532	0.64	2	blue
c231313_g2_i1	-0.6265	7.0479	0.1676	3.608	2.442	1.166	-0.402	-0.459	-0.051	-0.65	1	turquoise
c221859_g4_i1	0.408	4.8019	0.1684	33.985	27.024	6.961	0.848	0.815	0.571	0.634	2	blue
c199491_g1_i1	-2.2648	-0.183	0.1685	NA	NA	NA	NA	NA	NA	NA	NA	NA
c223778_g2_i2	-0.8513	2.3467	0.1685	1.611	0.982	0.629	-0.002	-0.579	-0.095	-0.355	3	brown
c229780_g3_i2	-0.9861	4.6477	0.1685	2.779	1.592	1.187	-0.511	-0.568	-0.486	-0.636	2	blue
c231657_g6_i1	0.2479	5.1869	0.1687	65.784	31.915	33.869	0.82	0.574	0.767	0.578	1	turquoise
c241176_g3_i1	0.935	3.8001	0.1687	40.922	39.217	1.704	0.841	0.684	0.392	0.679	2	blue
c222834_g1_i1	-0.569	4.7873	0.1689	42.856	42.018	0.837	-0.314	-0.342	0.029	-0.202	1	turquoise
c231457_g2_i1	2.7603	0.9936	0.1689	NA	NA	NA	NA	NA	NA	NA	NA	NA
c233927_g1_i2	1.7744	-0.3329	0.1689	NA	NA	NA	NA	NA	NA	NA	NA	NA
c237429_g1_i1	1.3467	3.1358	0.1689	8.529	5.046	3.483	0.679	0.501	0.57	0.29	2	blue
c241031_g1_i1	-1.3962	10.7817	0.1689	6.783	3.537	3.246	-0.187	-0.649	-0.249	-0.053	10	purple
c224598_g3_i1	2.5219	2.2656	0.1691	NA	NA	NA	NA	NA	NA	NA	NA	NA
c230568_g3_i8	0.4032	4.9542	0.1691	16.977	13.213	3.764	0.768	0.75	0.569	0.754	2	blue
c203785_g3_i1	0.7294	4.0698	0.1692	32.628	30.451	2.178	0.81	0.728	0.538	0.438	2	blue
c213676_g1_i1	0.6393	5.2719	0.1692	78.472	74.974	3.498	0.886	0.709	0.401	0.518	2	blue
c233313_g1_i1	-0.5044	3.7581	0.1692	1.985	0.886	1.099	-0.449	-0.405	-0.015	-0.175	1	turquoise
c236013_g1_i6	-1.5116	1.0698	0.1692	NA	NA	NA	NA	NA	NA	NA	NA	NA
c215551_g6_i1	-0.4611	8.9857	0.1694	75.55	75.097	0.453	-0.264	-0.115	0.111	-0.246	1	turquoise
c211681_g1_i6	-0.5871	4.2951	0.1698	4.67	4.428	0.242	-0.196	-0.193	-0.036	-0.419	1	turquoise
c203421_g1_i1	1.3787	0.132	0.1703	NA	NA	NA	NA	NA	NA	NA	NA	NA
c215328_g1_i2	1.6068	-0.4129	0.1703	NA	NA	NA	NA	NA	NA	NA	NA	NA
c220294_g1_i11	-0.4972	8.9762	0.1703	64.95	64.372	0.578	-0.267	-0.138	0.119	-0.186	1	turquoise
c224871_g5_i5	-0.8367	4.0658	0.1703	0.86	0.387	0.474	-0.505	-0.616	-0.391	-0.336	3	brown
c230220_g1_i6	0.5376	4.3006	0.1703	2.415	1.068	1.347	0.479	0.65	0.606	0.539	3	brown
c237311_g4_i1	-0.5444	7.3565	0.1703	0.158	0.051	0.107	-0.021	-0.239	-0.421	-0.398	0	grey
c237638_g1_i10	0.5035	4.9408	0.1703	59.351	58.17	1.181	0.927	0.576	0.526	0.592	2	blue
c242872_g1_i2	0.6413	4.7837	0.1703	52.092	50.315	1.777	0.899	0.556	0.637	0.727	2	blue
c228086_g2_i1	-2.9043	3.9729	0.1705	1.833	0.352	1.481	-0.159	-0.539	-0.064	-0.347	0	grey
c241909_g2_i1	0.5141	6.0045	0.1707	50.663	45.739	4.924	0.877	0.747	0.569	0.669	2	blue
c224138_g1_i3	-0.5328	4.156	0.1708	5.384	5.071	0.313	-0.184	-0.044	-0.016	-0.242	1	turquoise
c241297_g2_i4	-1.1369	9.3677	0.1708	9.262	8.534	0.727	-0.356	-0.453	-0.013	-0.392	1	turquoise
c215927_g1_i1	2.1515	-0.3008	0.171	NA	NA	NA	NA	NA	NA	NA	NA	NA
c226978_g9_i1	-0.4532	5.5344	0.171	0.507	0.204	0.302	-0.444	-0.045	-0.369	-0.528	0	grey
c242607_g3_i9	0.5785	2.8198	0.171	NA	NA	NA	NA	NA	NA	NA	NA	NA
c244165_g1_i1	0.4601	5.1556	0.1711	14.661	9.182	5.479	0.736	0.591	0.538	0.522	2	blue
c229494_g4_i8	0.5333	4.7123	0.1712	4.979	1.155	3.824	0.503	0.515	0.709	0.693	2	blue
c224356_g11_i10	-0.4676	3.6495	0.1714	3.134	2.488	0.647	-0.386	-0.223	-0.034	-0.083	1	turquoise
c227303_g4_i1	-0.4357	4.4872	0.1715	0.122	0.066	0.057	-0.193	-0.259	-0.344	-0.121	0	grey
c225871_g1_i1	-0.7791	3.7174	0.1716	1.22	1.043	0.177	-0.259	-0.293	-0.121	-0.316	22	darkgreen
c226115_g1_i8	-0.5357	5.4868	0.1717	1.687	0.806	0.882	0.139	-0.405	-0.273	-0.092	0	grey
c240716_g3_i5	0.421	4.0431	0.1717	19.059	11.94	7.119	0.698	0.541	0.642	0.566	1	turquoise
c211180_g1_i2	-0.7762	4.1995	0.1721	0.537	0.242	0.295	-0.137	-0.103	0.227	-0.309	0	grey
c217231_g1_i1	0.5972	3.3988	0.1721	19.278	17.046	2.232	0.795	0.67	0.642	0.54	2	blue
c217509_g3_i3	-0.8236	2.7018	0.1721	0.5	0.178	0.322	-0.17	-0.361	-0.468	-0.308	8	pink
c223941_g2_i3	-0.6735	3.9286	0.1721	0.525	0.136	0.389	-0.312	-0.305	-0.195	-0.44	0	grey
c226873_g1_i5	-2.4792	1.2949	0.1721	NA	NA	NA	NA	NA	NA	NA	NA	NA
c228686_g2_i3	-0.9143	1.3444	0.1721	NA	NA	NA	NA	NA	NA	NA	NA	NA
c232274_g1_i4	0.4573	6.4021	0.1721	116.396	113.842	2.554	0.976	0.615	0.623	0.649	2	blue
c233767_g1_i3	-0.4741	9.7947	0.1721	81.563	81.086	0.478	-0.218	-0.183	0.14	-0.11	1	turquoise
c235714_g4_i1	0.8355	2.2251	0.1721	12.566	10.713	1.853	0.752	0.727	0.405	0.499	2	blue
c239359_g1_i3	1.0135	3.2612	0.1721	10.582	5.313	5.269	0.637	0.793	0.162	0.512	3	brown
c239408_g1_i2	-0.4466	4.2203	0.1721	2.397	0.446	1.951	-0.14	-0.41	-0.076	-0.191	0	grey
c224755_g3_i5	-0.4528	4.7431	0.1723	31.278	30.655	0.624	-0.236	-0.093	0.127	-0.173	1	turquoise
c224794_g1_i2	1.604	1.657	0.1723	2.867	0.379	2.488	0.567	0.448	0.394	0.423	0	grey
c229745_g1_i1	-0.3878	4.993	0.1723	1.043	0.182	0.861	-0.063	-0.234	-0.201	-0.151	0	grey
c235211_g1_i4	0.645	4.2071	0.1723	38.122	32.926	5.197	0.802	0.727	0.497	0.389	2	blue
c240434_g6_i6	-1.6595	-0.0287	0.1723	NA	NA	NA	NA	NA	NA	NA	NA	NA
c244026_g2_i1	0.5832	4.8868	0.1723	42.867	40.242	2.625	0.863	0.589	0.38	0.49	2	blue
c235585_g2_i7	-0.7108	5.5695	0.1724	0.856	0.193	0.663	-0.065	-0.256	-0.698	-0.177	6	red
c221246_g1_i2	0.4254	4.0125	0.1726	16.63	9.824	6.805	0.759	0.43	0.612	0.727	2	blue
c224443_g1_i1	-0.5759	2.3769	0.1729	2.205	1.957	0.248	-0.095	-0.365	-0.079	-0.223	7	black
c243489_g1_i4	0.5256	6.0856	0.1729	36.615	32.031	4.584	0.828	0.808	0.413	0.655	2	blue
c215608_g11_i2	-1.1114	1.606	0.1731	0.363	0.115	0.248	-0.064	-0.419	-0.111	-0.027	0	grey
c239697_g2_i6	-1.0974	1.4783	0.1731	1.105	0.198	0.907	-0.262	-0.506	0.038	-0.113	3	brown
c198665_g3_i2	-0.4318	6.6536	0.1732	41.181	40.292	0.889	-0.209	-0.173	0.216	-0.141	1	turquoise
c218284_g3_i2	0.9866	1.158	0.1732	16.926	10.147	6.779	0.625	0.796	0.366	0.278	3	brown
c227683_g10_i1	-0.6715	6.4281	0.1732	22.192	21.741	0.451	-0.257	-0.376	0.01	-0.249	1	turquoise
c228846_g4_i2	0.7227	6.8335	0.1732	106.871	102.641	4.23	0.923	0.545	0.496	0.523	2	blue
c228892_g1_i1	-0.7372	3.3066	0.1732	1.935	0.707	1.229	-0.476	-0.021	-0.624	-0.541	0	grey
c229050_g10_i2	-0.4011	6.8926	0.1732	11.569	10.464	1.105	-0.146	-0.283	-0.008	-0.005	1	turquoise
c233954_g3_i3	0.3264	4.6686	0.1732	24.354	18.538	5.815	0.807	0.654	0.794	0.784	2	blue
c235352_g3_i1	-0.3388	5.6011	0.1732	5.218	3.886	1.332	0.094	-0.101	-0.026	0.004	1	turquoise
c236250_g3_i2	-0.68	5.0777	0.1732	6.078	4.766	1.312	-0.027	-0.39	0.168	0.103	1	turquoise
c237613_g1_i3	-0.2933	7.5661	0.1732	4.967	3.799	1.167	0.384	-0.171	0.265	-0.079	1	turquoise
c240866_g2_i1	0.3299	6.8834	0.1732	34.899	12.183	22.716	0.787	0.678	0.693	0.673	1	turquoise
c233224_g7_i1	0.2309	6.8089	0.1734	23.834	2.68	21.154	0.696	0.698	0.825	0.455	6	red
c232130_g3_i1	-0.4383	5.8651	0.1735	57.876	57.32	0.556	-0.206	-0.234	0.239	-0.082	1	turquoise
c216248_g2_i2	-1.6351	-0.9162	0.1736	NA	NA	NA	NA	NA	NA	NA	NA	NA
c216302_g5_i5	1.1783	2.8924	0.1736	2.341	0.846	1.495	0.483	0.5	0.224	0.165	2	blue
c218200_g4_i5	-1.0155	0.1569	0.1736	NA	NA	NA	NA	NA	NA	NA	NA	NA
c218455_g3_i4	-2.9401	-0.1793	0.1736	NA	NA	NA	NA	NA	NA	NA	NA	NA
c219952_g1_i1	1.4578	3.3163	0.1736	26.035	22.586	3.45	0.76	0.705	0.337	0.439	2	blue
c221137_g1_i2	0.8401	2.5446	0.1736	29.141	27.72	1.421	0.845	0.645	0.427	0.568	2	blue
c221733_g3_i2	-0.5251	7.8017	0.1736	73.684	73.082	0.601	-0.279	-0.178	0.125	-0.16	1	turquoise
c222208_g5_i4	-0.5007	7.0241	0.1736	28.515	27.492	1.024	-0.3	-0.226	0.064	-0.154	1	turquoise
c222414_g5_i2	0.3655	4.08	0.1736	29.8	20.496	9.304	0.828	0.686	0.584	0.426	2	blue
c225892_g2_i1	-0.4476	3.0169	0.1736	1.166	0.223	0.943	-0.259	-0.459	0.11	-0.311	7	black
c226888_g8_i2	1.2053	0.3143	0.1736	NA	NA	NA	NA	NA	NA	NA	NA	NA
c229670_g1_i4	-0.7438	4.6718	0.1736	1.652	0.417	1.235	-0.514	-0.419	-0.499	-0.274	0	grey
c232488_g3_i14	2.6212	1.0005	0.1736	11.228	4.429	6.799	0.69	0.581	0.912	0.594	6	red
c233536_g9_i7	-0.7162	3.6864	0.1736	2.644	1.465	1.179	-0.401	-0.558	-0.298	-0.383	1	turquoise
c234225_g1_i1	-0.3259	6.168	0.1736	22.832	22.432	0.401	-0.006	-0.094	0.184	0.13	1	turquoise
c234314_g3_i1	0.8322	6.894	0.1736	77.715	74.325	3.391	0.876	0.718	0.416	0.519	2	blue
c234499_g2_i6	-1.7142	-0.6838	0.1736	NA	NA	NA	NA	NA	NA	NA	NA	NA
c235140_g1_i3	0.626	5.5286	0.1736	129.199	126.702	2.497	0.965	0.615	0.586	0.586	2	blue
c235977_g1_i1	-1.6312	-0.2936	0.1736	NA	NA	NA	NA	NA	NA	NA	NA	NA
c238028_g2_i2	0.6107	5.6009	0.1736	43.741	34.142	9.599	0.8	0.793	0.431	0.466	2	blue
c238751_g4_i1	-1.054	1.0585	0.1736	NA	NA	NA	NA	NA	NA	NA	NA	NA
c238842_g4_i2	0.6533	5.4444	0.1736	13.019	8.255	4.764	0.615	0.793	0.544	0.423	3	brown
c239272_g3_i1	0.3965	5.9195	0.1736	14.275	6.739	7.536	0.692	0.856	0.541	0.674	2	blue
c239599_g7_i1	0.3558	5.8337	0.1736	44.477	33.47	11.007	0.814	0.713	0.783	0.657	2	blue
c242184_g3_i1	0.9096	2.0773	0.1736	NA	NA	NA	NA	NA	NA	NA	NA	NA
c242813_g2_i1	-0.8825	3.031	0.1736	NA	NA	NA	NA	NA	NA	NA	NA	NA
c242839_g1_i1	0.296	9.3517	0.1736	66.91	53.659	13.252	0.899	0.574	0.764	0.578	2	blue
c242959_g3_i2	0.9675	1.5928	0.1736	NA	NA	NA	NA	NA	NA	NA	NA	NA
c243906_g2_i1	-0.9693	4.2784	0.1736	NA	NA	NA	NA	NA	NA	NA	NA	NA
c244480_g6_i1	0.5222	5.6442	0.1736	65.811	61.157	4.654	0.879	0.727	0.481	0.625	2	blue
c240068_g2_i7	-0.3852	6.038	0.1737	2.197	1.911	0.286	-0.131	-0.088	0.103	-0.51	1	turquoise
c240426_g4_i1	1.967	1.514	0.1737	NA	NA	NA	NA	NA	NA	NA	NA	NA
c226982_g2_i5	0.7454	2.0869	0.1744	48.345	44.938	3.407	0.909	0.532	0.73	0.567	2	blue
c235896_g2_i1	0.363	4.4869	0.1744	15.826	10.62	5.206	0.774	0.663	0.507	0.569	2	blue
c239659_g2_i2	2.1279	0.5317	0.1744	NA	NA	NA	NA	NA	NA	NA	NA	NA
c243827_g1_i3	0.9619	1.993	0.1744	31.804	30.66	1.144	0.83	0.58	0.637	0.596	2	blue
c215720_g4_i1	0.5247	7.7596	0.1745	11.123	7.33	3.794	0.649	0.832	0.43	0.47	2	blue
c222360_g6_i3	-0.4156	5.9907	0.1745	30.3	29.748	0.552	-0.318	-0.318	0.062	-0.291	1	turquoise
c214737_g6_i5	0.6337	5.2109	0.1746	83.847	78.648	5.199	0.933	0.428	0.642	0.529	2	blue
c228084_g3_i1	-0.6289	4.3086	0.1749	3.013	0.618	2.394	-0.393	-0.527	-0.068	-0.565	14	cyan
c229374_g5_i3	0.4339	3.2659	0.1749	35.294	29.225	6.069	0.862	0.741	0.7	0.525	2	blue
c232811_g1_i3	0.6752	4.6518	0.1749	60.414	59.479	0.935	0.9	0.641	0.574	0.703	2	blue
c234276_g2_i1	2.4295	1.6817	0.1749	NA	NA	NA	NA	NA	NA	NA	NA	NA
c237882_g1_i4	-1.8754	3.5454	0.1749	1.998	0.191	1.807	-0.334	-0.605	0.096	-0.136	21	darkred
c238815_g3_i2	1.3552	3.7335	0.1749	3.94	1.382	2.557	0.5	0.69	0.011	0.448	11	greenyellow
c240067_g2_i3	-1.5313	3.0911	0.1749	NA	NA	NA	NA	NA	NA	NA	NA	NA
c233040_g3_i1	0.6792	5.4184	0.175	8.645	5.54	3.105	0.644	0.706	0.477	0.616	2	blue
c212784_g2_i2	-0.3844	9.9115	0.1753	85.716	85.35	0.367	-0.212	-0.146	0.122	-0.118	1	turquoise
c214469_g4_i1	2.284	2.3874	0.1757	4.412	1.018	3.395	0.477	0.602	0.378	0.645	0	grey
c219501_g1_i1	-0.4518	4.7757	0.1757	1.917	1.841	0.075	-0.197	-0.132	-0.202	-0.278	1	turquoise
c236182_g2_i1	-0.339	8.6719	0.1757	14.252	13.79	0.463	-0.281	-0.055	0.077	-0.062	1	turquoise
c238266_g1_i7	-1.0578	1.7657	0.1757	NA	NA	NA	NA	NA	NA	NA	NA	NA
c186422_g2_i1	3.3106	0.0655	0.1758	12.131	5.81	6.321	0.555	0.754	0.828	0.584	3	brown
c216164_g1_i4	-0.7802	3.8174	0.1758	3.197	2.669	0.529	-0.063	-0.472	-0.373	-0.445	8	pink
c218646_g5_i6	0.4234	5.6803	0.1758	103.935	101.782	2.153	0.963	0.509	0.61	0.655	2	blue
c236727_g3_i10	1.0353	4.135	0.176	4.593	1.07	3.523	0.591	0.218	0.763	0.565	6	red
c232225_g1_i6	0.317	6.1298	0.1762	43.555	38.391	5.164	0.885	0.604	0.753	0.548	2	blue
c231017_g3_i1	0.4454	4.1412	0.1764	10.489	8.224	2.266	0.767	0.516	0.514	0.36	2	blue
c241657_g3_i2	1.0415	-0.0575	0.1764	NA	NA	NA	NA	NA	NA	NA	NA	NA
c216289_g7_i1	-0.469	11.3402	0.1765	45.487	44.891	0.596	-0.167	-0.128	0.235	-0.162	1	turquoise
c229576_g1_i2	0.3711	4.4618	0.1765	72.242	66.043	6.198	0.935	0.666	0.715	0.507	2	blue
c231916_g2_i4	0.626	4.3955	0.1765	76.476	74.938	1.538	0.934	0.477	0.638	0.67	2	blue
c240720_g1_i3	-0.6659	8.8543	0.1765	7.412	5.472	1.94	-0.032	-0.305	-0.02	0.115	1	turquoise
c227860_g1_i2	2.9669	-0.8531	0.1766	NA	NA	NA	NA	NA	NA	NA	NA	NA
c237084_g1_i1	0.5849	4.2807	0.1766	79.421	76.363	3.059	0.939	0.67	0.533	0.591	2	blue
c239384_g3_i5	-0.6495	3.4626	0.1766	1.967	0.984	0.983	-0.535	-0.42	-0.322	-0.735	2	blue
c240486_g2_i2	0.3555	6.5292	0.1766	94.898	92.497	2.401	0.939	0.593	0.698	0.608	2	blue
c216916_g1_i2	-0.7842	1.9996	0.1767	0.284	0.202	0.083	-0.005	-0.118	-0.23	-0.092	0	grey
c216674_g3_i2	4.3053	0.3953	0.1768	NA	NA	NA	NA	NA	NA	NA	NA	NA
c222968_g2_i3	0.4345	3.0729	0.1768	7.335	1.447	5.889	0.585	0.473	0.822	0.567	6	red
c216647_g6_i2	0.4317	5.8592	0.1769	61.484	56.507	4.977	0.866	0.731	0.539	0.444	2	blue
c232541_g3_i1	-0.4579	11.0703	0.1771	85.939	85.553	0.386	-0.317	-0.072	0.089	-0.257	1	turquoise
c225132_g1_i3	0.4994	4.465	0.1772	27.175	24.458	2.717	0.84	0.745	0.562	0.736	2	blue
c236143_g2_i3	-1.0525	2.4185	0.1772	1.904	0.274	1.63	-0.553	-0.502	-0.54	-0.674	4	yellow
c239783_g3_i1	0.4703	5.4704	0.1772	11.873	9.067	2.806	0.733	0.791	0.545	0.53	2	blue
c221497_g1_i5	3.1609	4.3576	0.1776	3.542	1.334	2.208	0.459	0.69	0.294	0.593	20	royalblue
c244135_g2_i1	0.9954	1.6309	0.1776	1.867	0.631	1.236	0.466	0.516	0.459	0.382	0	grey
c237228_g3_i5	1.1798	0.1097	0.178	NA	NA	NA	NA	NA	NA	NA	NA	NA
c222983_g1_i5	0.3272	6.5192	0.1783	43.295	29.242	14.053	0.791	0.905	0.543	0.563	2	blue
c228281_g1_i9	-0.4061	3.0906	0.1783	0.894	0.564	0.33	0.187	-0.287	0.215	-0.285	7	black
c228629_g1_i1	0.4918	4.6619	0.1783	31.503	25.392	6.111	0.836	0.55	0.688	0.629	2	blue
c215059_g3_i1	-0.3048	5.9765	0.1784	50.704	50.347	0.357	0.068	-0.139	0.297	-0.074	1	turquoise
c218963_g2_i1	-0.3144	5.635	0.1784	6.828	6.759	0.069	0.022	0	0.04	-0.12	1	turquoise
c219602_g1_i6	-0.4743	6.3084	0.1784	0.499	0.234	0.265	-0.034	-0.466	0.2	-0.464	3	brown
c219952_g1_i5	0.8595	4.2995	0.1784	21.469	17.719	3.75	0.761	0.758	0.329	0.427	2	blue
c228936_g6_i6	0.5315	3.7491	0.1784	58.044	55.971	2.072	0.908	0.422	0.568	0.615	2	blue
c234747_g2_i6	-0.6582	1.5767	0.1784	NA	NA	NA	NA	NA	NA	NA	NA	NA
c236223_g2_i1	-0.404	6.8269	0.1784	17.13	16.093	1.038	-0.007	-0.13	0.106	-0.081	1	turquoise
c242127_g1_i7	0.4519	3.8196	0.1784	51.863	46.524	5.339	0.884	0.781	0.668	0.598	2	blue
c243138_g1_i2	2.114	0.0606	0.1784	10.688	4.985	5.703	0.572	0.693	0.117	0.313	3	brown
c243822_g1_i2	0.5372	6.4855	0.1784	7.539	4.721	2.818	0.6	0.386	0.581	0.331	1	turquoise
c214091_g2_i5	-0.6156	5.1258	0.179	2.247	1.616	0.631	-0.606	-0.365	-0.495	-0.708	2	blue
c219024_g2_i1	0.698	3.1124	0.179	8.747	6.484	2.263	0.691	0.746	0.382	0.588	2	blue
c221077_g4_i2	-0.2811	5.8527	0.179	2.253	1.267	0.986	0.301	-0.041	-0.014	0.313	1	turquoise
c222802_g5_i3	0.3355	5.3635	0.179	68.742	63.946	4.796	0.933	0.624	0.712	0.581	2	blue
c227981_g8_i1	0.2392	7.4844	0.179	50.808	31.402	19.406	0.83	0.725	0.659	0.496	2	blue
c234163_g1_i1	-1.0096	2.7445	0.179	1.146	0.299	0.847	-0.118	-0.552	-0.566	-0.127	8	pink
c236438_g5_i5	-0.3625	5.4613	0.179	12.505	0.463	12.042	0.164	0.047	0.279	-0.083	25	orange
c238097_g1_i2	-0.7534	4.3771	0.179	0.548	0.249	0.299	-0.337	-0.549	-0.089	-0.385	3	brown
c238341_g4_i1	0.8553	6.5723	0.179	100.273	99.47	0.804	0.921	0.548	0.518	0.554	2	blue
c239989_g2_i1	0.5245	4.1173	0.179	8.61	4.306	4.304	0.663	0.751	0.487	0.584	2	blue
c242563_g1_i2	-0.5618	3.5119	0.179	1.437	0.129	1.308	0.153	-0.37	-0.091	-0.124	13	salmon
c214942_g11_i3	0.7803	4.9298	0.1791	66.822	64.413	2.408	0.871	0.478	0.507	0.552	2	blue
c233214_g1_i6	0.8183	4.9145	0.1791	69.46	67.471	1.989	0.922	0.682	0.578	0.655	2	blue
c231489_g2_i1	-1.2538	2.7425	0.1794	3.017	1.934	1.083	-0.619	-0.626	-0.334	-0.441	2	blue
c231543_g1_i3	1.1694	3.0295	0.1794	21.087	19.537	1.55	0.83	0.537	0.556	0.539	2	blue
c233433_g1_i7	-0.4213	5.6717	0.1794	1.851	1.582	0.269	-0.051	-0.233	0.25	0.134	1	turquoise
c209256_g1_i1	-1.2438	5.2665	0.1796	1.162	0.7	0.463	-0.419	-0.454	-0.316	-0.832	17	grey60
c217762_g1_i2	1.8091	0.0087	0.1797	9.726	7.316	2.41	0.498	0.859	0.423	0.285	3	brown
c222833_g1_i6	0.393	5.4363	0.1797	20.415	17.359	3.057	0.775	0.667	0.502	0.653	2	blue
c225015_g2_i1	-0.348	6.1645	0.1797	9.788	9.431	0.357	-0.151	-0.192	-0.022	0.078	1	turquoise
c227285_g5_i1	0.3745	3.6484	0.1797	56.005	47.2	8.805	0.882	0.78	0.668	0.617	2	blue
c230314_g3_i8	-1.0005	0.6956	0.1797	NA	NA	NA	NA	NA	NA	NA	NA	NA
c240833_g3_i3	-0.5038	7.3162	0.1797	17.001	16.637	0.364	-0.355	-0.142	-0.037	-0.179	1	turquoise
c240942_g2_i4	-0.7019	5.4176	0.1797	2.104	1.562	0.541	-0.024	-0.578	-0.089	0.111	10	purple
c242379_g4_i1	1.6246	0.1291	0.1797	NA	NA	NA	NA	NA	NA	NA	NA	NA
c214267_g8_i3	0.591	1.9997	0.1798	15.957	14.526	1.431	0.803	0.666	0.569	0.728	2	blue
c218755_g2_i2	-1.0613	6.1815	0.1798	5.658	1.912	3.746	-0.332	-0.492	-0.188	-0.067	10	purple
c226387_g1_i2	-0.35	6.0954	0.1798	22.038	21.133	0.906	0.018	-0.01	0.146	-0.218	1	turquoise
c238797_g3_i5	-1.2842	0.7372	0.1798	NA	NA	NA	NA	NA	NA	NA	NA	NA
c241939_g1_i1	0.6698	7.9405	0.1798	32.746	28.745	4.001	0.777	0.753	0.291	0.591	2	blue
c236203_g5_i3	-0.7357	1.9544	0.1799	NA	NA	NA	NA	NA	NA	NA	NA	NA
c222002_g1_i4	-1.0746	4.0155	0.1801	5.542	3.748	1.794	0.015	-0.662	-0.08	0.108	10	purple
c241494_g1_i2	0.6997	6.111	0.1801	21.531	15.348	6.184	0.759	0.614	0.457	0.398	2	blue
c231848_g1_i2	1.2831	0.1386	0.1804	NA	NA	NA	NA	NA	NA	NA	NA	NA
c231880_g2_i1	2.2619	2.354	0.1804	NA	NA	NA	NA	NA	NA	NA	NA	NA
c238758_g3_i4	-2.0905	1.9778	0.1804	6.796	4.498	2.298	-0.074	-0.692	-0.043	-0.211	3	brown
c240688_g3_i1	-0.2897	9.2	0.1804	43.637	43.174	0.463	0.187	-0.03	0.316	0.079	1	turquoise
c243112_g2_i2	0.7716	7.4182	0.1804	3.995	1.228	2.767	0.602	0.569	0.487	0.78	3	brown
c244015_g1_i2	-0.4611	4.6313	0.1804	2.357	1.864	0.493	-0.572	-0.114	-0.518	-0.643	2	blue
c244469_g1_i1	0.7578	5.1336	0.1804	9.468	6.121	3.347	0.667	0.723	0.565	0.352	2	blue
c208118_g1_i1	0.369	5.1047	0.1806	93.057	85.488	7.569	0.945	0.475	0.664	0.611	2	blue
c229101_g1_i1	-0.6583	3.8325	0.1806	3.324	2.663	0.661	-0.355	-0.375	0.007	-0.397	1	turquoise
c213496_g2_i2	-0.326	5.8384	0.1812	17.794	17.61	0.184	-0.135	-0.215	0.145	-0.403	1	turquoise
c231734_g3_i1	-0.4701	4.7223	0.1812	3.88	3.633	0.248	-0.131	-0.252	0.14	-0.292	1	turquoise
c238444_g2_i1	-1.8552	2.9563	0.1812	0.636	0.156	0.48	-0.316	-0.475	-0.169	-0.702	0	grey
c214678_g2_i3	0.4343	3.8939	0.1815	NA	NA	NA	NA	NA	NA	NA	NA	NA
c225451_g3_i2	1.2694	1.4334	0.1816	3.256	1.256	2	0.458	0.585	0.138	0.374	3	brown
c244235_g1_i2	-0.4003	6.4825	0.1816	46.07	45.871	0.198	-0.051	-0.224	0.184	-0.177	1	turquoise
c213143_g1_i2	0.4065	4.4117	0.1819	21.845	3.175	18.67	0.696	0.45	0.881	0.577	6	red
c229499_g2_i2	-0.7033	2.355	0.1819	NA	NA	NA	NA	NA	NA	NA	NA	NA
c230216_g8_i4	-0.7133	5.965	0.1819	8.968	4.913	4.055	-0.134	-0.598	-0.002	-0.003	10	purple
c237813_g1_i4	-0.5132	3.6034	0.1819	0.847	0.337	0.511	-0.513	-0.42	-0.619	-0.327	2	blue
c209071_g1_i4	1.1407	-0.4115	0.1821	NA	NA	NA	NA	NA	NA	NA	NA	NA
c218038_g1_i1	0.4972	7.8973	0.1825	129.614	127.293	2.321	0.981	0.54	0.585	0.681	2	blue
c230839_g1_i1	-1.0943	1.0662	0.1825	NA	NA	NA	NA	NA	NA	NA	NA	NA
c231929_g5_i1	-0.753	7.9165	0.1825	3.691	3.144	0.546	-0.213	-0.267	-0.333	0.031	0	grey
c238659_g1_i3	-0.3791	4.9604	0.1825	4.254	3.365	0.889	-0.04	-0.175	0.118	0.203	1	turquoise
c221430_g8_i2	-1.1774	1.5613	0.1826	NA	NA	NA	NA	NA	NA	NA	NA	NA
c226187_g1_i1	-1.6745	3.9689	0.1826	2.173	1.287	0.886	-0.466	-0.392	0.07	-0.536	1	turquoise
c230044_g4_i2	-0.3958	6.1949	0.1826	12.517	12.078	0.439	-0.179	0.088	-0.027	-0.093	1	turquoise
c230116_g3_i1	-0.5813	6.3054	0.1826	1.742	0.826	0.915	-0.324	-0.443	-0.054	-0.369	3	brown
c234721_g2_i5	-0.6162	4.4469	0.1826	6.608	5.386	1.223	-0.461	-0.389	-0.151	-0.383	1	turquoise
c220112_g1_i10	-0.5533	3.6924	0.1829	0.741	0.241	0.501	0.053	-0.32	0.117	-0.479	7	black
c228547_g1_i5	-0.4548	3.2996	0.1829	NA	NA	NA	NA	NA	NA	NA	NA	NA
c242104_g1_i1	0.9787	3.0973	0.1829	12.111	11.301	0.81	0.765	0.577	0.365	0.496	2	blue
c238976_g2_i1	-0.5146	3.6648	0.183	NA	NA	NA	NA	NA	NA	NA	NA	NA
c171790_g1_i1	-1.433	-0.6905	0.1831	NA	NA	NA	NA	NA	NA	NA	NA	NA
c222111_g3_i6	0.6901	4.019	0.1832	60.876	59.583	1.294	0.897	0.417	0.604	0.539	2	blue
c222842_g1_i2	-0.4422	7.2094	0.1832	12.789	12.145	0.644	-0.116	-0.32	0.253	-0.23	1	turquoise
c234978_g1_i5	0.802	1.3805	0.1832	11.045	4.287	6.757	0.684	0.554	0.64	0.419	1	turquoise
c239362_g1_i5	-0.6998	7.6987	0.1832	1.965	0.542	1.423	-0.477	0.041	-0.502	-0.412	9	magenta
c213259_g2_i1	-0.6351	4.5312	0.1833	4.048	3.323	0.725	-0.282	-0.422	-0.137	-0.037	1	turquoise
c220353_g4_i1	-0.5591	4.6592	0.1833	8.78	8.054	0.726	-0.011	-0.359	0.075	-0.125	1	turquoise
c236613_g3_i2	0.5307	4.3937	0.1835	1.463	0.735	0.728	0.566	0.573	0.56	0.653	2	blue
c218455_g3_i15	-2.6634	-0.3049	0.1837	NA	NA	NA	NA	NA	NA	NA	NA	NA
c218624_g2_i1	-0.4469	4.6183	0.1837	50.863	50.372	0.491	-0.278	-0.27	0.163	-0.162	1	turquoise
c225134_g3_i3	-2.5524	-0.3354	0.1837	NA	NA	NA	NA	NA	NA	NA	NA	NA
c237405_g1_i2	-0.4023	6.3197	0.1837	23.581	23.261	0.32	-0.189	-0.162	0.135	-0.156	1	turquoise
c239891_g1_i11	-3.3629	2.0899	0.1837	2.847	0.627	2.22	-0.526	-0.454	-0.489	-0.501	20	royalblue
c241231_g1_i8	-1.704	2.6081	0.1837	1.08	0.363	0.717	-0.114	-0.465	-0.261	-0.297	12	tan
c228762_g2_i7	-0.5612	3.906	0.1839	16.257	14.53	1.728	-0.15	-0.182	0.062	-0.044	1	turquoise
c233966_g2_i2	0.4805	4.0391	0.1839	17.665	16.216	1.449	0.829	0.685	0.533	0.759	2	blue
c229955_g2_i1	0.5327	4.4672	0.184	15.871	8.462	7.409	0.665	0.852	0.436	0.455	3	brown
c227906_g1_i4	0.8365	1.5519	0.1842	NA	NA	NA	NA	NA	NA	NA	NA	NA
c237535_g3_i3	-0.481	6.2439	0.1842	0.762	0.488	0.274	-0.405	-0.24	-0.445	-0.078	0	grey
c214034_g2_i1	-0.4405	3.6239	0.1843	5.35	4.555	0.795	-0.435	-0.322	-0.081	-0.268	1	turquoise
c215243_g3_i1	-1.7073	-0.8334	0.1843	NA	NA	NA	NA	NA	NA	NA	NA	NA
c168292_g1_i1	0.5163	6.2689	0.1846	108.284	106.509	1.775	0.932	0.662	0.506	0.565	2	blue
c213467_g2_i1	-0.3372	6.8355	0.1846	60.179	59.858	0.32	-0.104	-0.198	0.234	-0.185	1	turquoise
c215289_g1_i2	-0.5003	5.6213	0.1846	0.292	0.053	0.239	0.084	-0.384	0.236	-0.408	0	grey
c221245_g7_i3	0.5346	4.3636	0.1846	39.71	30.523	9.187	0.786	0.831	0.456	0.411	2	blue
c226189_g3_i1	0.3692	4.3649	0.1846	49.334	41.961	7.373	0.884	0.725	0.688	0.475	2	blue
c230444_g7_i3	-0.4142	4.2218	0.1846	2.71	1.412	1.297	-0.324	-0.308	-0.221	-0.583	1	turquoise
c234239_g1_i2	-0.9059	2.12	0.1846	NA	NA	NA	NA	NA	NA	NA	NA	NA
c234766_g1_i13	0.4053	5.5807	0.1846	6.417	3.241	3.176	0.515	0.592	0.601	0.255	1	turquoise
c235615_g2_i2	0.8165	2.6402	0.1846	39.147	36.49	2.657	0.887	0.54	0.495	0.579	2	blue
c237550_g1_i1	0.3252	9.8591	0.1846	27.193	15.636	11.557	0.72	0.861	0.456	0.432	2	blue
c216297_g1_i4	-0.7387	2.1066	0.185	NA	NA	NA	NA	NA	NA	NA	NA	NA
c223511_g2_i1	0.4453	3.606	0.185	3.251	0.418	2.833	0.635	0.666	0.423	0.589	5	green
c228406_g1_i6	0.4018	6.0514	0.185	45.846	41.63	4.216	0.846	0.743	0.433	0.493	2	blue
c228611_g1_i2	-0.4402	6.3166	0.185	40.713	40.417	0.295	-0.248	-0.098	-0.03	-0.091	1	turquoise
c235226_g2_i1	-1.3443	4.1566	0.185	0.609	0.08	0.528	-0.255	-0.517	-0.187	-0.617	0	grey
c241997_g4_i1	0.4321	2.9128	0.185	NA	NA	NA	NA	NA	NA	NA	NA	NA
c243698_g1_i2	1.0224	1.9728	0.185	NA	NA	NA	NA	NA	NA	NA	NA	NA
c236876_g1_i6	1.1072	1.0749	0.1851	NA	NA	NA	NA	NA	NA	NA	NA	NA
c184802_g1_i1	-2.4571	2.8901	0.1855	1.983	0.785	1.198	-0.465	-0.477	0.022	-0.122	11	greenyellow
c214737_g6_i1	0.6399	4.9032	0.1855	65.974	64.16	1.815	0.923	0.417	0.655	0.538	2	blue
c222186_g2_i2	0.4067	7.4323	0.1855	92.85	90.407	2.443	0.956	0.67	0.647	0.548	2	blue
c225975_g1_i2	1.3697	-0.1894	0.1855	NA	NA	NA	NA	NA	NA	NA	NA	NA
c230081_g1_i4	0.3782	3.9363	0.1855	47.272	42.76	4.513	0.906	0.545	0.567	0.635	2	blue
c230167_g4_i1	-2.409	0.0923	0.1855	NA	NA	NA	NA	NA	NA	NA	NA	NA
c232116_g4_i2	0.6774	6.9948	0.1855	29.529	20.852	8.677	0.584	0.872	0.296	0.3	3	brown
c232570_g6_i1	0.6369	6.29	0.1855	11.379	5.528	5.851	0.578	0.803	0.327	0.418	3	brown
c234177_g2_i1	-0.4911	5.2949	0.1855	1.163	0.45	0.712	0.03	-0.384	-0.047	0.276	10	purple
c235507_g3_i1	-0.4937	3.1401	0.1855	0.837	0.779	0.058	-0.121	-0.12	-0.082	-0.089	1	turquoise
c240718_g1_i1	1.0375	5.1396	0.1855	4.137	1.246	2.891	0.508	0.575	0.463	0.447	0	grey
c215877_g1_i5	0.4694	5.8871	0.1857	14.099	10.779	3.32	0.499	0.883	0.479	0.302	3	brown
c236444_g1_i2	-0.668	3.9867	0.1861	0.433	0.145	0.288	-0.371	-0.134	-0.18	-0.726	17	grey60
c183500_g1_i1	0.5649	4.6225	0.1862	14.16	10.455	3.704	0.516	0.871	0.308	0.352	3	brown
c201956_g2_i2	-0.9134	0.8455	0.1862	NA	NA	NA	NA	NA	NA	NA	NA	NA
c223499_g2_i2	-1.513	0.6039	0.1862	NA	NA	NA	NA	NA	NA	NA	NA	NA
c231744_g8_i1	1.156	5.5833	0.1862	23.895	18.148	5.747	0.551	0.896	0.341	0.347	3	brown
c184118_g1_i1	-3.0761	1.6862	0.1863	2.209	1.602	0.607	-0.663	-0.638	-0.593	-0.59	2	blue
c242923_g2_i5	0.4988	4.9701	0.1863	6.699	4.115	2.584	0.521	0.827	0.565	0.47	3	brown
c244512_g1_i1	0.5113	9.7565	0.1864	7.56	4.953	2.608	0.487	0.79	0.643	0.725	3	brown
c223139_g3_i2	-0.5146	8.9581	0.1865	54.743	54.528	0.215	-0.314	-0.136	0.121	-0.381	1	turquoise
c240215_g1_i11	2.5435	-0.1102	0.1867	NA	NA	NA	NA	NA	NA	NA	NA	NA
c219155_g1_i1	-0.4658	7.1043	0.187	13.694	11.466	2.228	-0.371	-0.494	0.019	-0.316	1	turquoise
c225423_g3_i2	0.3968	5.8006	0.187	38.045	32.795	5.25	0.866	0.673	0.6	0.408	2	blue
c225849_g2_i3	0.4087	5.2726	0.187	7.513	2.668	4.845	0.609	0.729	0.454	0.491	3	brown
c232592_g3_i2	0.9097	1.9867	0.187	13.599	10.992	2.607	0.732	0.656	0.524	0.591	2	blue
c241335_g1_i6	-0.7209	5.6251	0.187	3.25	2.199	1.051	-0.622	-0.426	-0.462	-0.259	2	blue
c238454_g1_i1	0.3448	5.9463	0.1873	46.034	41.847	4.187	0.874	0.786	0.658	0.612	2	blue
c216404_g2_i4	-0.3866	4.3159	0.1874	1.989	1.862	0.127	-0.26	-0.095	-0.11	-0.589	1	turquoise
c225005_g5_i3	-0.4222	4.5576	0.1874	1.969	1.597	0.372	-0.367	-0.167	-0.007	-0.346	1	turquoise
c227341_g1_i3	0.3856	5.1283	0.1874	95.464	92.516	2.948	0.949	0.524	0.617	0.628	2	blue
c227830_g2_i2	0.8974	7.2429	0.1874	3.566	2.685	0.881	0.466	0.722	0.237	0.647	3	brown
c234095_g3_i3	-1.5646	-0.0126	0.1874	NA	NA	NA	NA	NA	NA	NA	NA	NA
c205554_g2_i2	-0.4362	9.1991	0.1875	74.28	73.946	0.333	-0.316	-0.094	0.046	-0.337	1	turquoise
c206894_g1_i1	0.7152	4.6966	0.1875	2.2	0.277	1.922	0.45	0.387	0.425	0.685	0	grey
c213079_g1_i1	-0.8351	4.1971	0.1875	27.47	27.109	0.361	-0.249	-0.349	0.196	-0.244	1	turquoise
c219636_g2_i3	-0.4431	5.6798	0.1875	65.609	65.028	0.582	-0.368	-0.212	0.146	-0.322	1	turquoise
c221837_g1_i2	-0.258	5.7544	0.1875	31.077	30.081	0.996	0.086	0.132	0.293	0.184	1	turquoise
c230758_g1_i1	-0.5732	6.1205	0.1875	1.451	0.936	0.515	-0.258	-0.424	0.165	-0.287	1	turquoise
c233603_g4_i8	-0.8585	2.1566	0.1875	NA	NA	NA	NA	NA	NA	NA	NA	NA
c237094_g4_i1	2.2807	1.6311	0.1875	NA	NA	NA	NA	NA	NA	NA	NA	NA
c239767_g1_i3	-1.2048	6.5131	0.1875	3.548	2.408	1.14	-0.261	-0.28	-0.819	-0.319	6	red
c240278_g2_i1	1.1254	4.6189	0.1875	10.431	7.169	3.262	0.601	0.841	0.437	0.528	3	brown
c242247_g8_i1	-0.3454	5.564	0.1875	2.988	2.782	0.206	-0.352	-0.36	0.126	-0.371	1	turquoise
c243984_g3_i1	-0.5175	4.5597	0.1875	0.19	0.138	0.052	0.074	-0.158	-0.078	-0.203	0	grey
c230134_g2_i1	-0.4674	4.9475	0.1876	50.399	50.045	0.353	-0.237	-0.207	0.1	-0.157	1	turquoise
c237018_g5_i2	0.6599	4.285	0.1876	79.748	78.463	1.284	0.932	0.606	0.598	0.704	2	blue
c235124_g1_i1	0.796	1.7347	0.1877	NA	NA	NA	NA	NA	NA	NA	NA	NA
c214034_g2_i9	-0.4487	4.5542	0.1881	24.775	24.332	0.443	-0.277	-0.061	0.105	-0.101	1	turquoise
c230758_g1_i2	-1.2267	5.301	0.1881	2.193	0.847	1.346	-0.079	-0.356	-0.273	-0.144	8	pink
c233702_g11_i7	-0.6444	3.2217	0.1881	2.554	2.246	0.308	-0.308	-0.264	0.133	-0.17	1	turquoise
c223759_g2_i1	-4.5936	-0.0322	0.1882	8.595	4.86	3.735	-0.697	-0.626	-0.548	-0.902	2	blue
c239967_g3_i3	0.7738	2.6662	0.1882	24.24	9.764	14.476	0.702	0.848	0.235	0.56	3	brown
c216248_g2_i1	1.3759	0.8231	0.1883	4.184	1.48	2.704	0.579	0.642	0.446	0.728	2	blue
c231460_g1_i4	-0.4886	7.8597	0.1883	50.996	50.679	0.317	-0.245	0	0.036	-0.25	1	turquoise
c239981_g3_i11	-0.6927	1.2688	0.1883	NA	NA	NA	NA	NA	NA	NA	NA	NA
c232790_g4_i11	0.9682	4.3417	0.1884	8.424	3.939	4.485	0.547	0.737	0.39	0.184	3	brown
c63676_g1_i1	-4.7455	0.2646	0.1884	19.527	17.411	2.116	-0.829	-0.632	-0.719	-0.764	2	blue
c218662_g1_i4	-0.5227	4.0206	0.1886	4.439	1.256	3.184	0.044	-0.432	-0.118	0.013	10	purple
c243963_g2_i5	1.0224	1.9043	0.1886	10.369	9.79	0.578	0.78	0.262	0.504	0.649	2	blue
c201413_g4_i2	-0.413	7.8186	0.1888	77.414	77.179	0.235	-0.222	-0.067	0.142	-0.157	1	turquoise
c204986_g3_i1	-0.2761	5.7687	0.1888	10.705	10.074	0.63	0.135	-0.162	0.287	0.031	1	turquoise
c213448_g2_i1	0.3797	4.2914	0.1888	28.309	26.026	2.283	0.876	0.536	0.69	0.486	2	blue
c216302_g5_i9	0.839	3.4742	0.1888	1.022	0.078	0.944	0.494	0.485	0.328	0.238	0	grey
c217621_g3_i1	-0.3008	5.8833	0.1888	1.522	1.39	0.132	-0.26	-0.16	0.113	-0.17	1	turquoise
c217988_g6_i3	-0.6746	5.7451	0.1888	20.571	20.13	0.441	-0.415	-0.316	0.013	-0.451	1	turquoise
c223000_g4_i2	-2.7513	0.0945	0.1888	0.746	0.405	0.341	-0.007	-0.58	-0.265	-0.405	3	brown
c223499_g2_i7	-1.4387	0.6419	0.1888	NA	NA	NA	NA	NA	NA	NA	NA	NA
c235769_g2_i2	0.4336	2.8324	0.1888	22.889	19.036	3.853	0.836	0.558	0.614	0.757	2	blue
c238867_g1_i1	1.1007	1.043	0.1888	NA	NA	NA	NA	NA	NA	NA	NA	NA
c240527_g2_i1	-0.3289	7.0243	0.1888	102.106	101.625	0.481	-0.161	-0.12	0.19	-0.105	1	turquoise
c242868_g4_i5	0.4324	5.4542	0.1888	26.703	22.202	4.501	0.833	0.654	0.674	0.569	2	blue
c213072_g1_i1	-3.5015	7.5403	0.1889	13.791	10.138	3.653	-0.276	-0.821	-0.122	-0.2	3	brown
c214413_g5_i2	3.1449	-0.2509	0.1889	4.904	1.712	3.193	0.587	0.668	0.45	0.895	17	grey60
c222276_g1_i3	1.0847	5.0535	0.1889	71.599	70.368	1.231	0.896	0.461	0.417	0.65	2	blue
c222420_g4_i2	-0.5092	2.8711	0.1889	2.583	2.019	0.564	0.01	-0.406	-0.464	-0.346	8	pink
c223290_g1_i2	2.1782	4.3857	0.1889	1.831	1.237	0.594	0.356	0.623	0.19	0.325	3	brown
c224767_g1_i1	0.8196	4.926	0.1889	10.571	9.912	0.659	0.789	0.382	0.399	0.608	2	blue
c225321_g3_i1	-0.2851	5.383	0.1889	14.039	13.866	0.173	0.143	-0.113	0.33	-0.117	1	turquoise
c227180_g1_i1	-0.3535	5.6625	0.1889	0.127	0.084	0.043	-0.002	-0.076	-0.107	-0.51	0	grey
c227267_g3_i2	-0.257	5.5875	0.1889	10.673	10.3	0.373	0.157	-0.038	0.368	-0.08	1	turquoise
c227804_g2_i7	-1.0757	2.9178	0.1889	0.6	0.368	0.232	-0.31	-0.245	0.048	-0.354	0	grey
c230848_g2_i1	-0.7783	3.4007	0.1889	0.131	0.04	0.091	-0.028	-0.296	-0.436	0.015	0	grey
c231603_g3_i5	0.485	3.4074	0.1889	2.167	1.551	0.616	0.658	0.629	0.324	0.696	2	blue
c233106_g1_i1	-0.5965	5.4169	0.1889	3.327	2.151	1.175	-0.586	-0.201	-0.521	-0.479	2	blue
c233934_g1_i2	0.4061	5.0246	0.1889	8.006	5.149	2.857	0.689	0.754	0.631	0.541	2	blue
c235859_g3_i2	1.3657	6.7961	0.1889	26.54	22.953	3.587	0.479	0.873	0.247	0.381	3	brown
c235978_g4_i4	0.3935	7.1415	0.1889	15.418	1.497	13.921	0.763	0.641	0.802	0.316	6	red
c237501_g1_i2	0.5829	3.8894	0.1889	1.748	0.113	1.635	0.527	0.42	0.644	0.528	0	grey
c239283_g1_i2	0.2529	5.5857	0.1889	18.301	6.251	12.05	0.664	0.792	0.753	0.611	3	brown
c242232_g3_i2	1.552	2.018	0.1889	10.321	6.692	3.629	0.707	0.581	0.765	0.706	2	blue
c206241_g1_i1	-0.4836	4.0342	0.1891	0.518	0.315	0.203	-0.052	0.105	-0.147	-0.057	22	darkgreen
c215550_g1_i1	-0.4995	5.6641	0.1891	0.622	0.198	0.425	-0.295	-0.457	0.065	-0.29	3	brown
c222878_g2_i2	0.3657	7.6501	0.1891	30.34	23.752	6.587	0.573	0.971	0.516	0.456	3	brown
c240077_g1_i7	-1.2077	2.0602	0.1891	2.222	0.667	1.556	-0.14	-0.317	-0.349	-0.425	0	grey
c242240_g1_i3	-0.6965	4.7057	0.1891	0.447	0.218	0.229	0.025	-0.33	-0.117	0.044	0	grey
c243514_g2_i2	0.4274	6.2204	0.1891	22.919	21.75	1.169	0.841	0.683	0.525	0.483	2	blue
c221675_g7_i4	-0.5109	4.7099	0.1894	6.329	5.918	0.411	-0.378	-0.319	-0.048	-0.41	1	turquoise
c226263_g3_i5	-0.451	4.14	0.1894	15.812	15.43	0.382	-0.31	-0.049	-0.015	-0.218	1	turquoise
c227103_g3_i5	-0.2832	7.7171	0.1894	4.178	3.656	0.522	0.323	0.005	0.366	-0.02	1	turquoise
c232694_g3_i11	0.5171	4.0111	0.1894	20.006	17.78	2.226	0.822	0.645	0.617	0.53	2	blue
c214864_g2_i1	1.7276	1.3069	0.1902	4.584	1.896	2.688	0.507	0.779	0.237	0.329	2	blue
c242098_g1_i3	-0.7987	2.9373	0.1905	1.733	0.999	0.733	-0.466	-0.54	-0.273	-0.299	2	blue
c237568_g4_i7	0.5233	3.4204	0.1907	25.454	20.712	4.742	0.819	0.743	0.689	0.616	2	blue
c214164_g1_i1	0.5776	3.6957	0.1911	61.797	59.083	2.714	0.912	0.716	0.54	0.645	2	blue
c218607_g1_i3	3.7919	1.117	0.1911	2.512	2.01	0.502	0.619	0.281	0.677	0.673	2	blue
c241803_g5_i2	0.3695	4.7382	0.1911	32.894	21.904	10.99	0.771	0.817	0.708	0.646	2	blue
c225508_g3_i7	-0.3784	3.435	0.1912	0.806	0.748	0.058	-0.091	0.037	-0.059	-0.127	1	turquoise
c228823_g1_i1	0.617	2.3969	0.1913	28.563	26.56	2.003	0.845	0.678	0.557	0.329	2	blue
c243119_g1_i1	0.8725	4.7096	0.1913	40.492	38.448	2.045	0.804	0.459	0.369	0.401	2	blue
c216404_g2_i10	-0.4156	4.0132	0.1916	17.33	16.938	0.393	-0.276	-0.072	0.01	-0.176	1	turquoise
c226055_g2_i1	-0.837	4.3779	0.1916	2.4	1.232	1.168	-0.365	-0.56	-0.198	-0.165	10	purple
c227317_g3_i3	0.6875	5.3046	0.1916	31.699	30.146	1.554	0.842	0.706	0.488	0.675	2	blue
c229486_g1_i1	-0.4324	5.5331	0.1916	9.328	8.946	0.382	-0.324	-0.21	-0.02	-0.288	1	turquoise
c229507_g2_i6	-0.3558	6.3952	0.1916	24.49	23.826	0.663	-0.267	-0.142	0.189	-0.058	1	turquoise
c216935_g5_i1	-0.6154	5.1006	0.1918	1.368	0.335	1.033	0.257	-0.492	-0.06	-0.155	3	brown
c209570_g1_i1	-0.3763	6.1466	0.1923	3.161	2.948	0.213	-0.083	-0.266	0.223	0.004	1	turquoise
c221843_g1_i4	-2.5742	-0.697	0.1923	NA	NA	NA	NA	NA	NA	NA	NA	NA
c222360_g6_i5	-0.3815	4.4744	0.1923	7.31	6.944	0.367	-0.188	-0.24	0.137	-0.117	1	turquoise
c223281_g1_i4	0.3923	4.6171	0.1923	16.055	13.404	2.651	0.808	0.704	0.634	0.442	2	blue
c230286_g3_i8	0.4152	5.1662	0.1923	22.355	10.807	11.548	0.746	0.63	0.63	0.555	2	blue
c231595_g1_i1	0.2773	6.6014	0.1923	75.673	70.436	5.238	0.933	0.609	0.718	0.642	2	blue
c233528_g4_i5	0.4198	4.9295	0.1923	127.699	124.168	3.53	0.975	0.549	0.617	0.588	2	blue
c239035_g1_i4	-1.0686	0.9767	0.1923	NA	NA	NA	NA	NA	NA	NA	NA	NA
c240250_g2_i8	2.1396	-1.3121	0.1923	2.418	1.248	1.171	0.223	0.647	0.354	0.39	3	brown
c240275_g1_i1	-0.8756	3.9948	0.1923	0.349	0.197	0.152	-0.082	-0.136	-0.062	-0.109	0	grey
c242189_g2_i2	0.5502	4.5043	0.1923	46.936	44.183	2.753	0.874	0.731	0.554	0.445	2	blue
c220475_g1_i1	0.2827	7.009	0.1927	41.005	33.584	7.421	0.869	0.671	0.799	0.439	2	blue
c233693_g2_i1	0.6537	1.9584	0.1927	NA	NA	NA	NA	NA	NA	NA	NA	NA
c208491_g2_i1	2.4392	4.0698	0.1928	8.535	1.017	7.517	0.686	0.419	0.553	0.589	9	magenta
c223099_g4_i1	-0.6213	4.1954	0.1928	1.161	0.334	0.828	0.05	-0.58	0.013	-0.437	0	grey
c224242_g3_i7	-0.483	7.5437	0.1928	80.748	80.436	0.312	-0.224	-0.205	0.125	-0.237	1	turquoise
c227038_g2_i1	0.3607	6.7878	0.1928	60.201	53.117	7.084	0.888	0.823	0.504	0.59	2	blue
c243822_g1_i1	0.3495	5.9902	0.1928	5.491	3.023	2.468	0.551	0.534	0.728	0.28	1	turquoise
c211914_g5_i6	0.5455	2.3163	0.1929	NA	NA	NA	NA	NA	NA	NA	NA	NA
c240658_g1_i2	1.0372	3.026	0.1929	10.955	10.023	0.933	0.774	0.468	0.452	0.61	2	blue
c198073_g1_i1	0.3743	7.5994	0.1932	47.265	44.182	3.084	0.87	0.621	0.676	0.751	2	blue
c217298_g1_i10	-0.5671	3.0279	0.1932	NA	NA	NA	NA	NA	NA	NA	NA	NA
c224892_g1_i2	-0.6586	2.2909	0.1932	2.284	1.306	0.978	-0.432	-0.665	-0.323	-0.528	3	brown
c234805_g1_i1	1.2507	1.5493	0.1932	NA	NA	NA	NA	NA	NA	NA	NA	NA
c241874_g1_i2	0.8969	8.6892	0.1932	15.552	5.328	10.224	0.614	0.476	0.938	0.535	6	red
c242011_g1_i3	-0.4024	5.1837	0.1932	0.498	0.346	0.152	-0.013	-0.055	0.08	-0.211	0	grey
c225038_g3_i9	0.7578	2.0538	0.1935	5.436	1.164	4.272	0.434	0.575	0.775	0.474	3	brown
c229056_g1_i1	-0.4186	7.4501	0.1935	2.68	2.174	0.506	-0.043	0.176	0.017	-0.029	1	turquoise
c231966_g3_i3	0.4569	5.3093	0.1935	81.868	77.932	3.936	0.929	0.777	0.485	0.623	2	blue
c237271_g2_i1	-0.5612	4.5211	0.1935	3.299	2.153	1.145	-0.365	-0.691	0.101	-0.17	3	brown
c211965_g3_i1	-0.655	3.3047	0.1936	0.381	0.273	0.109	-0.109	-0.098	-0.056	-0.426	0	grey
c214164_g1_i8	0.4374	4.7079	0.1937	19.073	14.991	4.082	0.77	0.781	0.496	0.587	2	blue
c219557_g1_i2	-0.4349	3.38	0.1937	0.373	0.094	0.279	0.099	-0.382	-0.152	-0.426	0	grey
c224655_g2_i1	0.7306	3.2743	0.1937	1.18	0.342	0.838	0.574	0.498	0.338	0.76	17	grey60
c227158_g1_i3	0.5428	4.1657	0.1937	73.015	70.801	2.215	0.917	0.534	0.693	0.468	2	blue
c227845_g1_i6	0.3665	4.995	0.1937	22.376	12.457	9.919	0.768	0.419	0.741	0.582	2	blue
c231509_g4_i6	-0.5689	5.6272	0.1937	7.732	0.716	7.016	-0.335	-0.567	-0.071	-0.254	10	purple
c238665_g2_i2	-0.5452	3.8545	0.1937	0.306	0.162	0.144	-0.021	-0.04	-0.516	0.116	0	grey
c211368_g3_i1	-0.4509	9.8411	0.1941	58.495	58.245	0.25	-0.301	-0.078	0.154	-0.251	1	turquoise
c243607_g1_i4	0.9476	4.3499	0.1941	25.72	24.296	1.424	0.842	0.635	0.633	0.52	2	blue
c223747_g1_i4	0.3657	7.8568	0.1942	30.353	8.665	21.688	0.786	0.852	0.649	0.585	3	brown
c228872_g5_i6	0.3906	5.3499	0.1943	6.519	2.188	4.331	0.595	0.576	0.835	0.705	2	blue
c218123_g3_i2	-0.4209	6.2437	0.1947	18.076	17.831	0.245	-0.214	-0.217	0.109	-0.155	1	turquoise
c220070_g3_i2	1.3767	0.0555	0.1947	3.834	2.29	1.544	0.569	0.694	0.367	0.559	2	blue
c221008_g1_i2	-2.1126	0.5293	0.1947	0.568	0.114	0.453	-0.047	-0.47	-0.423	-0.389	0	grey
c236151_g1_i4	0.775	4.8189	0.1947	4.696	3.217	1.479	0.493	0.786	0.608	0.471	3	brown
c237442_g2_i2	-0.5928	3.6843	0.1947	NA	NA	NA	NA	NA	NA	NA	NA	NA
c242871_g1_i1	1.6485	3.5207	0.1947	2.168	0.636	1.532	0.497	0.332	0.32	0.345	2	blue
c232419_g2_i4	0.541	4.1428	0.1948	4.791	3.532	1.258	0.673	0.424	0.486	0.811	2	blue
c242850_g1_i1	0.5447	4.7183	0.1948	1.078	0.445	0.633	0.298	0.514	0.487	0.388	0	grey
c216647_g6_i3	0.4003	6.2521	0.1952	53.695	48.56	5.135	0.878	0.809	0.643	0.597	2	blue
c218968_g13_i5	-0.6425	6.232	0.1952	2.851	1.351	1.5	-0.076	-0.355	-0.442	-0.106	0	grey
c221253_g7_i1	-0.3915	5.0399	0.1952	9.935	9.579	0.356	-0.107	-0.288	0.187	0.091	1	turquoise
c224057_g7_i5	0.4067	4.4677	0.1952	45.947	39.55	6.397	0.888	0.646	0.697	0.554	2	blue
c227032_g1_i1	-2.8429	-0.7854	0.1952	3.216	2.458	0.757	-0.222	-0.501	-0.314	-0.636	15	midnightblue
c227804_g2_i3	-0.5252	5.1865	0.1952	2.576	2.466	0.11	0.027	-0.105	0.174	-0.138	1	turquoise
c229089_g2_i5	0.5074	6.0121	0.1952	27.01	25.691	1.32	0.829	0.572	0.468	0.544	2	blue
c229298_g2_i1	-0.3518	9.1538	0.1952	24.251	2.226	22.025	-0.096	-0.039	0.246	-0.113	22	darkgreen
c229642_g3_i10	0.4058	4.3918	0.1952	23.021	10.579	12.442	0.722	0.692	0.759	0.459	1	turquoise
c230434_g3_i1	-0.7272	4.0409	0.1952	1.221	0.319	0.903	-0.424	-0.558	-0.435	-0.115	10	purple
c230486_g3_i2	-0.4175	6.5369	0.1952	4.373	3.925	0.448	-0.06	-0.378	0.257	0.039	1	turquoise
c234162_g1_i2	0.5992	5.859	0.1952	7.593	4.139	3.454	0.583	0.804	0.474	0.717	3	brown
c237731_g1_i2	-0.3171	7.2993	0.1952	9.16	8.914	0.246	-0.227	-0.2	0.158	-0.247	1	turquoise
c239652_g2_i1	-0.6317	6.0143	0.1952	6.338	5.211	1.127	-0.086	-0.335	0.151	-0.148	1	turquoise
c240107_g1_i7	-0.6511	2.0706	0.1952	NA	NA	NA	NA	NA	NA	NA	NA	NA
c240624_g3_i1	0.3918	5.9338	0.1952	41.425	39.633	1.792	0.868	0.582	0.621	0.604	2	blue
c241491_g1_i1	0.4463	4.0174	0.1952	30.655	27.66	2.995	0.851	0.713	0.589	0.652	2	blue
c243966_g1_i2	0.3244	4.9523	0.1952	32.091	27.235	4.856	0.86	0.482	0.543	0.766	2	blue
c244436_g4_i2	-0.7141	5.0816	0.1952	5.464	4.899	0.565	-0.182	-0.487	-0.49	-0.341	8	pink
c212572_g1_i2	-0.4923	6.2705	0.1953	74.021	73.521	0.5	-0.235	-0.241	0.225	-0.142	1	turquoise
c219020_g1_i12	-1.3193	1.2933	0.1953	2.581	1.713	0.868	-0.557	-0.673	-0.347	-0.205	2	blue
c223195_g1_i3	0.5345	5.2948	0.1953	17.14	8.95	8.189	0.57	0.83	0.489	0.326	3	brown
c225715_g4_i3	-0.617	4.8424	0.1953	5.805	5.545	0.26	-0.237	-0.22	0.164	-0.089	1	turquoise
c227289_g1_i2	-2.368	2.0988	0.1953	1.019	0.407	0.612	-0.29	-0.556	-0.42	0.11	0	grey
c231878_g5_i1	-3.0735	0.2163	0.1953	3.738	1.9	1.838	-0.308	-0.698	-0.461	-0.391	1	turquoise
c187971_g1_i1	-0.4442	4.5103	0.1956	2.432	2.258	0.174	0.011	0.07	0.28	-0.176	1	turquoise
c212328_g2_i10	-2.5654	0.308	0.1956	1.817	1.13	0.687	-0.208	0.077	-0.684	-0.351	6	red
c212344_g2_i3	0.4282	4.7244	0.1956	65.993	62.039	3.954	0.891	0.631	0.523	0.562	2	blue
c215430_g1_i6	0.2698	6.5988	0.1956	118.692	111.112	7.58	0.977	0.648	0.653	0.629	2	blue
c219258_g1_i1	-0.2925	5.9912	0.1956	7.452	6.922	0.53	0.096	-0.194	0.151	-0.017	1	turquoise
c220485_g3_i1	2.0035	6.6937	0.1956	2.132	0.838	1.294	0.507	0.308	0.808	0.44	6	red
[truncated: 16,817 more rows]
