# Supplementary material for: Symbiont type and environmental factors affect transcriptome‐wide gene expression in the coral Montipora capitata
Source: Ecol Evol. 2018 Dec 27;9(1):378–92. doi: 10.1002/ece3.4756 (PMC6341978; doi:10.1002/ece3.4756)
Supplement: Supplementary file 3 [file ECE3-9-378-s003.xlsx]

## Sheet: Table S4
Table S4. Most differentially expressed genes between sites and clades (by p-value), most connected genes in clade-correlated modules (by kWithin), and most highly expressed genes overall (by average expression)
Gene set	Transcript	logFC	AveExprc	P-value	Module	kTotal	kWithin	Pfam	UniProtd	Putative gene / protein	Putative function
DEG, sitea	c220984_g5_i1	-4.59841	-0.677965	1.36145e-06	na	na	na	–	–	–	–
	c237955_g4_i1	-3.05316	4.65573	1.36145e-06	na	na	na	Ig_3, 2, 5 / ig / I-set / V-set	B8VIW9	Fibronectin type III domain-containing protein (Neuroglian-like)	Cell adhesion / Tyrosine kinase receptors / Skeleton matrix component?
	c220984_g5_i3	-4.46712	-0.503516	1.70895e-06	na	na	na	–	–	–	–
	c212813_g1_i1	-2.37269	4.58217	2.29614e-06	na	na	na	ART / SPRY	P55807*	NAD(P)+ protein-arginine ADP-ribosyltransferase 2	Protein ADP-ribosylation
	c243367_g2_i4	-2.20606	3.297	1.45253e-05	na	na	na	–	–	–	–
	c223535_g1_i4	-4.05477	-1.10616	2.04874e-05	na	na	na	–	–	–	–
	c237094_g4_i1	-4.07087	3.14171	2.05147e-05	na	na	na	–	–	–	–
	c242803_g1_i3	-3.18599	1.13162	2.05147e-05	na	na	na	–	B8VIW9	Fibronectin type III domain-containing protein [fragment]	Skeleton matrix component?
	c238979_g4_i4	-3.58719	-0.858655	3.86182e-05	na	na	na	–	–	–	–
	c234105_g2_i1	-3.02509	3.82699	4.30747e-05	na	na	na	zf-TAZ	–	Histone acetyltransferase (e.g. CREB-binding protein, P300)	Regulation of transcription (by chromatin remodeling)
DEG, cladeb	c100862_g1_i1	-5.72687	-0.0402889	0.000201263	3	4.83	2.22	Cas1_AcylT	Q9FXG3*	Acetyltransferase [Sym/algal contaminant?]	Cell wall / capsule modification?
	c228379_g4_i5	1.46498	5.11179	0.000201263	2	31.37	23.27	Elongin_A / Med26	A0A2B4S2T5	Transcription elongation factor B	Increase of transcription rate (by RNA pol II reactivation)
	c239763_g2_i4	-1.86017	3.83374	0.00117627	3	4.33	2.74	Collagen	Q96CG8	Collagen triple helix repeat-containing protein 1	Cell migration and differentiation (e.g. Wnt signaling)
	c205942_g2_i1	7.09714	1.13471	0.00233547	3	16.92	10.76	–	–	–	–
	c236352_g2_i1	-4.53573	-0.575812	0.00613959	–	–	–	THAP	–	Transposase-like DNA binding domain	?
	c237747_g10_i1	2.73966	3.42604	0.00613959	3	25.4	7.91	LRR_6	–	TLR [fragment] (3 LRRs, no TIR domain)	Immune system (PAMP recognition)
	c224072_g3_i2	5.67014	1.44517	0.00682052	2	21.23	15.8	Anemone_cytotox	C5NSL2*	Delta actitoxin Aas1a	Cytotoxin (pore-forming cytolysin)
	c212190_g6_i4	-3.39364	1.60626	0.00723872	6	5.81	2.59	–	–	–	–
	c236635_g2_i2	4.18982	-0.626919	0.00723872	–	–	–	Ank_4, 2, 5, 1, 3	A0A1Q9CKA0	Ankyrin repeat containing [Sym contaminant?]	Common protein-protein interaction motif
	c237958_g1_i1	1.32442	4.55544	0.00723872	2	18.21	12.15	EloA-BP1	Q7TT28*	Transcription elongation factor B-binding protein (RNA exonuclease 1 homolog)	Exonuclease activity, regulation of Elongin complex
Module M2b	c244126_g1_i2	0.4671	7.6266	0.1969	2	152.76	149.46	Adaptin_N, C, C2	P18484*	Adaptor protein complex 2 (AP-2)	Endocytosis, vesicle formation, protein transport
	c234022_g3_i1	0.215	7.8572	0.3527	2	147.13	142.53	La	Q9I7T7*	La protein (ribonucleoprotein component)	mRNA maturation (nucleus), translation factor (cytoplasm)
	c232274_g1_i2	0.458	6.2798	0.227	2	141.98	139.69	RRM_1	P17225*	Polypyrimidine tract binding protein 1	mRNA splicing
	c233841_g1_i2	0.499	6.7912	0.2659	2	137.34	135.11	PDEase_I	Q14432*	Cyclic nucleotide phosphodiesterase	cAMP processes (e.g. phototransduction)
	c214653_g2_i1	0.2559	6.7517	0.3299	2	140.1	135	G-alpha / Arf	Q14344*	G protein	Signal transduction (e.g. sensory perception, cell growth, hormones)
	c244252_g1_i1	0.372	9.4886	0.149	2	139.44	134.95	Cadherin, 2, 3 / Laminin_G_1, 2, 3 / EGF	Q6V0I7*	Protocadherin?	Cell adhesion, recognition, differentiation (morphogenesis)
	c218038_g1_i2	0.5335	6.844	0.0822	2	138.48	133.05	PAS_3, 11	A0A2B4SKA8	Aryl hydrocarbon receptor	Signal sensing (e.g. circadian clock) / Transcription regulation
	c185883_g1_i2	0.4019	7.0562	0.2511	2	133.5	131.29	DUF904 / zf-C3HC4_2, 3	Q8K2Y0*	Zinc / RING finger protein	mRNA splicing / cell division?
	c231044_g2_i2	0.6558	5.5731	0.154	2	130.26	128.23	LRR_8, 4	Q9Y2L9*	Leucine-rich repeat containing protein	Signal transduction (e.g. PAMPs), GTPase regulation
	c237530_g4_i2	0.464	8.676	0.2022	2	131.29	127.75	Med13_C	A0A2B4RK40	Mediator of RNA Pol II transcription subunit 13	Transcription factor
Module M3b	c210724_g2_i1	0.9562	8.2848	0.0881	3	42.85	34	Pkinase_Tyr / Pkinase / BACK / BTB / SH2, 1, 9	P17713*	Tyrosine-protein kinase (STK?)	Intracellular signal transduction / protein activation (by phosphorylation)
	c226414_g7_i1	1.2355	7.6444	0.1053	3	41.54	32.83	Ras / Roc / Arf / SEA / Gtr1_RagA	P91580*	Ras protein (GTPase)	Intracellular signal transduction, adaptor (e.g. cell growth)
	c220007_g4_i4	0.8622	6.8804	0.114	3	36.4	28.95	Pkinase_Tyr / Pkinase / SH_2	P43404*	Tyrosine-protein kinase (Zap70?)	Intracellular signal transduction / protein activation (by phosphorylation)
	c236079_g1_i9	0.3981	6.8688	0.2107	3	35.87	26.94	CAP_GLY	–	Cytoskeleton-associated protein-Gly domain	Cytoskeleton organization / Vesicle transport
	c238269_g2_i2	3.3242	6.8934	0.114	3	30.89	26.18	VWA_2	A0A2B4SK57	von Willebrand facto A domain-containing protein	Possibly involved in transcription, DNA repair
	c220241_g1_i1	1.3523	4.5675	0.1453	3	32.23	25.5	C2	A0A2B4RE33	Synaptotagmin-14	Transmembrane domain
	c215428_g1_i2	1.0317	7.6158	0.094	3	44.09	24.92	–	A0A2B4SBH7	GRB2-associated binding protein 1	Intracellular signal transduction, adaptor (e.g. cell growth)
	c230611_g1_i4	3.0159	4.2835	0.1083	3	30.72	24.92	fn3 / Ig_3 / I-set / Pur_ac_phosph_N	A0A2B4RTC0	Titin / Fibronectin type III domain-containing protein	Cell adhesion / Tyrosine kinase receptors / Skeleton matrix component?
	c242929_g1_i1	0.7048	7.6915	0.1626	3	29.24	24.37	Ank_4, 2, 3, 5, 1	Q01484*	Ankyrin 2	Vesicle / intracellular protein transport / cell migration (common protein-protein interaction motif)
	c230611_g1_i3	3.1935	2.1463	0.1204	3	30.68	24.26	Ig_3, I-set	–	Immunoglobulin domains [short]	Cell adhesion / Tyrosine kinase receptors / Skeleton matrix component?
Module M6b	c241312_g2_i6	1.1607	3.0625	0.1969	6	15.76	9.01	–	Q767L8	Mediator of DNA damage checkpoint protein 1	DNA repair, cell cycle arrest (binds phosphorylated H2A)
	c241874_g1_i11	1.404	7.9477	0.0789	6	15.26	8.49	Spectrin / SH3_1, 9	Q13813	Spectrin	Cytoskeleton structure, movement, regulation (SH3)
	c235682_g1_i5	4.5549	0.6381	0.5665	6	9.34	7.98	Peptidase_S8 / P_proprotein / S8_pro-domain	–	Subtilase (serin protease)	Digestion, immune response, reproduction
	c241874_g1_i1	0.7729	9.4243	0.1203	6	20.99	7.24	Spectrin / EFhand_Ca_insen / SH3_1, 9 / EF-hand_1, 7, 6, 8	P16086	Spectrin	Cytoskeleton structure, movement, regulation (SH3)
	c241874_g1_i5	1.1831	7.4687	0.1431	6	15.01	7.12	Spectrin / SH3_1, 9	Q13813	Spectrin	Cytoskeleton structure, movement, regulation (SH3)
	c212417_g6_i1	-4.7422	1.5321	0.009	6	10.62	6.79	–	–	[fragment?]	–
	c235682_g1_i9	4.8352	0.6726	0.4853	6	7.27	6.1	Peptidase_S8 / P_proprotein / S8_pro-domain	–	Subtilase (serin protease)	Digestion, immune response, reproduction
	c238612_g2_i2	2.1508	6.542	0.039	6	11.9	6.03	VWA	–	von Willebrand factor A domain-containing protein	Extracellular; but more “ancient” proteins also involved in transcription, DNA repair etc.
	c224494_g1_i1	4.2503	1.6247	0.2124	6	7.3	5.54	–	–	–	–
	c241312_g2_i2	0.5621	3.9259	0.1203	6	13.92	5.49	RTT107_BRCT_5 / BRCT, 2	A0A2B4S509	Mediator of DNA damage checkpoint protein 1	DNA repair, cell cycle arrest (binds phosphorylated H2A)
Module M17b	c222665_g6_i2	-6.374	0.1842	0.3584	17	7.8	5.63	tRNA-synt_1g / Anticodon_1	P56192*	Aminoacyl tRNA synthase (Met?)	Attaches amino acid to tRNA (“charging”), protein biosynthesis
	c216021_g1_i3	-5.8354	2.0553	0.4299	17	8.06	5.36	S-AdoMet_synt_M, N, C	Q3THS6	S-adenosylmethionine synthase (MAT)	Synthesizes S-Adenosyl methionine (SAM), methyl group transfer cosubstrate for DNA methylation, amino acid metabolism etc.
	c222665_g6_i6	-2.1968	3.8917	0.1612	17	6.68	5.21	tRNA-synt_1g / Anticodon_1	P56192	Aminoacyl tRNA synthase (Met?)	Attaches amino acid to tRNA (“charging”), protein biosynthesis
	c222665_g6_i9	-5.9513	0.0304	0.3764	17	6.89	5.08	tRNA-synt_1g / Anticodon_1	P56192	Aminoacyl tRNA synthase (Met?)	Attaches amino acid to tRNA (“charging”), protein biosynthesis
	c222665_g6_i3	-4.957	-0.4599	0.2751	17	6.83	5	tRNA-synt_1g / GST_C	Q6PF21	Aminoacyl tRNA synthase (Met?) / Glutathione S-transferase C-terminal-like	Attaches amino acid to tRNA (“charging”), protein biosynthesis
	c222665_g6_i10	-5.2817	-0.2101	0.3187	17	6.45	4.87	tRNA-synt_1g / Anticodon_1	Q6PF21	Aminoacyl tRNA synthase (Met?)	Attaches amino acid to tRNA (“charging”), protein biosynthesis
	c238002_g8_i1	-3.9289	-1.548	0.091	17	7.58	4.85	I-set / Ig_3, 2 / ig / V-set	–	Immunoglobulin domains	Cell adhesion / Tyrosine kinase receptors / Skeleton matrix component?
	c242160_g1_i3	0.3335	6.6764	0.4647	17	5.88	3.7	ABC_membrane	O15439	ABC transporter (multidrug resistance-associated protein?)	Transmembrane transporter activity (export of noxious substances), ATP-binding
	c242160_g1_i1	0.3232	6.8367	0.5576	17	5.94	3.6	ABC_membrane	A0A2B4S5Z2	ABC transporter (multidrug resistance-associated protein?)	Transmembrane transporter activity (export of noxious substances), ATP-binding
	c244353_g1_i1	0.4032	6.9539	0.5304	17	7.13	3.57	ABC_tran	O15439	ABC transporter (multidrug resistance-associated protein?)	Transmembrane transporter activity (export of noxious substances), ATP-binding
All genes	c242743_g1_i1	0.330208	12.5777	0.242788	2	4.87	3.44	Pyridoxal_deC	A0A2B4T0Y8	L-tyrosine decarboxylase	Amino acid decarboxylation, tyrosine metabolism
	c224587_g1_i1	-0.150294	12.053	0.827469	11	0.79	0.35	–	–	–	–
	c225829_g1_i1	-0.0526554	11.8993	0.842193	1	33.66	32.95	Histone	Q6P823*	Core histone	DNA packaging, gene regulation
	c244278_g1_i1	0.23051	11.8216	0.757543	1	12.91	11.76	Lectin_C / Helitron_like_N / OTU	–	[chimerical transcript]	(Cell adhesion or pathogen recognition) / transposon / protease
	c224587_g1_i1	-0.468204	11.7215	0.116528	–	–	–	–	–	–	–
	c228471_g5_i1	0.0234716	11.5345	0.927409	1	48.68	46.68	Syndecan	A0A2B4RDG0	Syndecan [short match, long transcript]	Cell/matrix adhesion or cell growth signaling
	c218576_g4_i1	-0.213024	11.4507	0.58394	1	2.48	1.45	–	–	–	–
	c216289_g7_i1	-0.469034	11.3402	0.176471	1	45.49	44.89	Ribosomal_L30_N, L30	Q58DT1*	Ribosomal protein L7	Ribosome structure, regulation of translation
	c225471_g2_i2	-0.195141	11.3341	0.435324	1	10.01	9.42	EFG_IV, II / GTP_EFTU, D2	P13060*	Elongation factor 2 (or 1, G)	Translation catalysis
	c233030_g2_i3	-0.032415	11.3294	0.873803	1	33.12	30.43	KH_1, 2 / SLS	Q00341*	Vigilin	Lipid (steroid) metabolism
Notes —
a based on full dataset
b based on Wai‘ōpae-only dataset (DGE results are derived from clade contrast analysis)
c average expression in logCPM across all samples
d best reciprocal hits are marked with an asterisk (all other hits are unidirectional)
